# Supplementary material for: Modifying redox properties and local bonding of Co3O4 by CeO2 enhances oxygen evolution catalysis in acid
Source: Nat Commun. 2021 May 24;12:3036. doi: 10.1038/s41467-021-23390-8 (PMC8144612; doi:10.1038/s41467-021-23390-8)
Supplement: Supplementary file 3 — Source Data [file 41467_2021_23390_MOESM3_ESM.zip › Source Data.xlsx]

## Sheet: Figure 1e
			XRD
				Co3O4		Co3O4/CeO2
			15.0156	-0.08936	18.0046	-0.09626
			15.0361	-0.04549	18.0148	-0.17372
			15.0566	0.08093	18.025	0.02444
			15.0771	-0.15965	18.0353	-0.02609
			15.0975	0.19371	18.0455	-0.05293
			15.118	0.36136	18.0557	-0.21477
			15.1385	0.10696	18.066	0.06283
			15.159	0.24704	18.0762	-0.03963
			15.1794	-0.04417	18.0865	0.15047
			15.1999	-0.04174	18.0967	-0.05262
			15.2204	-0.14714	18.1069	-0.05321
			15.2408	-0.05538	18.1172	0.08064
			15.2613	-0.28467	18.1274	-0.31433
			15.2818	-0.28691	18.1376	-0.19242
			15.3023	0.03421	18.1479	0.12643
			15.3227	-0.11036	18.1581	-0.03853
			15.3432	0.1488	18.1683	0.0015
			15.3637	-0.19069	18.1786	-0.00652
			15.3841	0.02018	18.1888	-0.18711
			15.4046	0.11414	18.199	-0.02083
			15.4251	0.14614	18.2093	-0.0626
			15.4456	0.18271	18.2195	0.15181
			15.466	-0.09276	18.2298	0.12378
			15.4865	0.01487	18.24	-0.31868
			15.507	0.00778	18.2502	-0.1174
			15.5274	-0.04298	18.2605	0.18395
			15.5479	-0.03176	18.2707	-0.27164
			15.5684	-0.2201	18.2809	0.10902
			15.5889	-0.186	18.2912	0.09287
			15.6093	0.09342	18.3014	0.000404915
			15.6298	-0.03996	18.3116	0.15606
			15.6503	0.06517	18.3219	0.11242
			15.6708	-0.25862	18.3321	-0.09818
			15.6912	-0.46096	18.3424	0.04943
			15.7117	-0.26646	18.3526	0.17196
			15.7322	-0.01235	18.3628	0.00824
			15.7526	0.10175	18.3731	0.12335
			15.7731	-0.18548	18.3833	0.0915
			15.7936	0.158	18.3935	-0.21159
			15.8141	0.17118	18.4038	0.18101
			15.8345	0.02829	18.414	-0.01208
			15.855	-0.11226	18.4242	0.04983
			15.8755	-0.27348	18.4345	0.23868
			15.8959	-0.28572	18.4447	0.30059
			15.9164	-0.17176	18.4549	0.08813
			15.9369	-0.05554	18.4652	0.10698
			15.9574	-0.28339	18.4754	0.16139
			15.9778	-0.33474	18.4857	0.21399
			15.9983	-0.16126	18.4959	0.10715
			16.0188	-0.25617	18.5061	0.07593
			16.0392	-0.00485	18.5164	-0.07397
			16.0597	0.09743	18.5266	0.12982
			16.0802	-0.03656	18.5368	0.04548
			16.1007	-0.17975	18.5471	-0.01317
			16.1211	-0.06158	18.5573	0.30374
			16.1416	-0.03511	18.5675	0.03502
			16.1621	-0.37564	18.5778	0.32637
			16.1826	-0.00749	18.588	0.24453
			16.203	0.08074	18.5983	0.53901
			16.2235	-0.0053	18.6085	0.28779
			16.244	-0.05926	18.6187	0.38033
			16.2644	-0.04223	18.629	0.5423
			16.2849	-0.21782	18.6392	0.02921
			16.3054	0.00794	18.6494	0.25112
			16.3259	-0.000279943	18.6597	0.2506
			16.3463	-0.21503	18.6699	0.30251
			16.3668	-0.10176	18.6801	0.32629
			16.3873	-0.03439	18.6904	0.53202
			16.4077	-0.28364	18.7006	0.22892
			16.4282	-0.13148	18.7108	0.26208
			16.4487	0.05964	18.7211	0.71406
			16.4692	-0.03369	18.7313	0.56784
			16.4896	0.155	18.7416	0.63295
			16.5101	-0.05766	18.7518	0.41298
			16.5306	0.16543	18.762	0.35114
			16.551	-0.01755	18.7723	0.44437
			16.5715	-0.32206	18.7825	0.5544
			16.592	-0.21605	18.7927	0.64693
			16.6125	-0.19723	18.803	0.62891
			16.6329	-0.02944	18.8132	0.61769
			16.6534	-0.26987	18.8234	0.77273
			16.6739	0.19149	18.8337	0.95658
			16.6944	0.27209	18.8439	0.73786
			16.7148	0.02689	18.8542	0.85296
			16.7353	-0.16094	18.8644	0.868
			16.7558	-0.03229	18.8746	0.70741
			16.7762	-0.22255	18.8849	0.57438
			16.7967	0.08951	18.8951	0.78254
			16.8172	-0.05031	18.9053	1.04695
			16.8377	0.05066	18.9156	0.78518
			16.8581	-0.02508	18.9258	1.16959
			16.8786	0.14462	18.936	1.36025
			16.8991	-0.02746	18.9463	0.87347
			16.9195	-0.12625	18.9565	0.92038
			16.94	-0.13786	18.9667	1.11167
			16.9605	-0.01419	18.977	1.29552
			16.981	0.02916	18.9872	0.9968
			17.0014	-0.05144	18.9975	1.03065
			17.0219	-0.11367	19.0077	1.29569
			17.0424	0.39974	19.0179	1.15822
			17.0629	-0.1511	19.0282	1.21895
			17.0833	-0.05526	19.0384	1.16586
			17.1038	-0.000688392	19.0486	1.05964
			17.1243	-0.22368	19.0589	1.04349
			17.1447	-0.18072	19.0691	1.00165
			17.1652	-0.13774	19.0793	1.01668
			17.1857	-0.0948	19.0896	1.11304
			17.2062	0.17516	19.0998	0.81182
			17.2266	0.01383	19.1101	1.08567
			17.2471	-0.0374	19.1203	0.80133
			17.2676	-0.05885	19.1305	0.93074
			17.288	-0.25473	19.1408	0.94709
			17.3085	-0.17764	19.151	0.80337
			17.329	0.33517	19.1612	0.52028
			17.3495	-0.10389	19.1715	0.70414
			17.3699	0.23447	19.1817	0.94417
			17.3904	-0.19551	19.1919	0.88795
			17.4109	0.01667	19.2022	0.61055
			17.4313	0.19664	19.2124	0.66309
			17.4518	0.06469	19.2226	0.60437
			17.4723	0.0382	19.2329	0.61385
			17.4928	0.14469	19.2431	0.68951
			17.5132	0.16392	19.2534	0.38586
			17.5337	0.15335	19.2636	0.34402
			17.5542	-0.10956	19.2738	0.60968
			17.5747	0.17335	19.2841	0.19915
			17.5951	0.05707	19.2943	0.40794
			17.6156	-0.31836	19.3045	0.5111
			17.6361	-0.20073	19.3148	0.53932
			17.6565	-0.17265	19.325	0.31186
			17.677	-0.17437	19.3352	0.66877
			17.6975	-0.00183	19.3455	0.34262
			17.718	0.20048	19.3557	0.1889
			17.7384	0.04718	19.366	0.21775
			17.7589	-0.1772	19.3762	0.17779
			17.7794	0.07314	19.3864	0.46032
			17.7998	0.06421	19.3967	0.21917
			17.8203	0.06216	19.4069	0.36671
			17.8408	0.03255	19.4171	0.13987
			17.8613	0.24831	19.4274	0.35622
			17.8817	0.18415	19.4376	0.29875
			17.9022	0.42505	19.4478	0.13003
			17.9227	-0.03593	19.4581	0.28326
			17.9431	0.16354	19.4683	0.0708
			17.9636	0.00981	19.4785	0.29145
			17.9841	-0.10038	19.4888	0.08843
			18.0046	0.23204	19.499	0.36221
			18.025	-0.11224	19.5093	0.23482
			18.0455	0.00221	19.5195	0.13048
			18.066	0.34826	19.5297	0.30926
			18.0865	0.08877	19.54	0.09186
			18.1069	0.06313	19.5502	-0.03998
			18.1274	0.36089	19.5604	0.06005
			18.1479	-0.1969	19.5707	0.22328
			18.1683	0.04797	19.5809	0.34144
			18.1888	0.09561	19.5911	0.25272
			18.2093	0.34275	19.6014	0.19657
			18.2298	0.19305	19.6116	0.29911
			18.2502	0.13042	19.6219	0.10546
			18.2707	0.2077	19.6321	0.15924
			18.2912	0.16798	19.6423	0.2724
			18.3116	-0.04157	19.6526	-0.02562
			18.3321	0.36128	19.6628	-0.18309
			18.3526	0.3329	19.673	0.11945
			18.3731	0.12558	19.6833	0.20267
			18.3935	0.14753	19.6935	-0.07604
			18.414	0.41719	19.7037	0.25087
			18.4345	0.2969	19.714	0.05034
			18.4549	0.46093	19.7242	0.37663
			18.4754	0.4002	19.7345	-0.11577
			18.4959	0.17429	19.7447	0.30864
			18.5164	0.22357	19.7549	0.1518
			18.5368	0.22231	19.7652	-0.07185
			18.5573	0.26463	19.7754	0.05318
			18.5778	0.3482	19.7856	0.17447
			18.5983	0.47072	19.7959	0.03332
			18.6187	0.72618	19.8061	0.04398
			18.6392	0.46101	19.8163	0.01901
			18.6597	0.54443	19.8266	0.03161
			18.6801	0.38234	19.8368	0.13602
			18.7006	0.46568	19.847	-0.18145
			18.7211	0.70724	19.8573	0.03553
			18.7416	0.66436	19.8675	-0.10318
			18.762	0.7246	19.8778	0.03692
			18.7825	0.58991	19.888	-0.1568
			18.803	0.45976	19.8982	0.22886
			18.8234	0.60017	19.9085	-0.02979
			18.8439	0.75206	19.9187	-0.15913
			18.8644	0.89473	19.9289	0.31403
			18.8849	0.77361	19.9392	-0.08899
			18.9053	0.75792	19.9494	-0.03459
			18.9258	1.01287	19.9596	-0.0883
			18.9463	1.48339	19.9699	0.20118
			18.9667	0.91483	19.9801	-0.02567
			18.9872	0.89215	19.9904	-0.04869
			19.0077	0.91073	20.0006	-0.07053
			19.0282	1.01643	20.0108	0.07513
			19.0486	0.85369	20.0211	-0.11789
			19.0691	1.07629	20.0313	-0.03224
			19.0896	0.89289	20.0415	0.18717
			19.1101	0.91818	20.0518	0.08602
			19.1305	0.67503	20.062	-0.13019
			19.151	0.63832	20.0722	-0.02703
			19.1715	0.95478	20.0825	0.17432
			19.1919	0.77576	20.0927	-0.15127
			19.2124	0.78482	20.1029	-0.03999
			19.2329	0.79155	20.1132	-0.15114
			19.2534	0.59412	20.1234	0.1989
			19.2738	0.63973	20.1337	-0.11163
			19.2943	0.43994	20.1439	0.12966
			19.3148	0.4259	20.1541	-0.24031
			19.3352	0.50582	20.1644	-0.21521
			19.3557	0.44355	20.1746	-0.08955
			19.3762	0.26198	20.1848	0.13361
			19.3967	0.52991	20.1951	-0.03066
			19.4171	0.362	20.2053	0.02625
			19.4376	0.36382	20.2155	0.09316
			19.4581	0.42754	20.2258	-0.06237
			19.4785	0.35586	20.236	0.27392
			19.499	0.44015	20.2463	-0.04973
			19.5195	0.12304	20.2565	-0.0922
			19.54	0.41829	20.2667	-0.04716
			19.5604	0.4474	20.277	-0.03081
			19.5809	0.32515	20.2872	-0.06703
			19.6014	0.24645	20.2974	-0.21137
			19.6219	-0.09833	20.3077	-0.32127
			19.6423	0.28846	20.3179	0.10627
			19.6628	0.2005	20.3281	-0.0987
			19.6833	0.27535	20.3384	-0.09485
			19.7037	0.40976	20.3486	-0.09732
			19.7242	0.27125	20.3588	-0.01478
			19.7447	0.46527	20.3691	-0.1853
			19.7652	0.2579	20.3793	0.12848
			19.7856	0.2821	20.3896	-0.03517
			19.8061	0.1343	20.3998	0.14424
			19.8266	0.44289	20.41	0.04615
			19.847	0.52206	20.4203	0
			19.8675	0.14252	20.4305	0.08245
			19.888	0.06342	20.4407	-0.0051
			19.9085	0.21823	20.451	0.01116
			19.9289	0.33628	20.4612	-0.09639
			19.9494	0.12176	20.4714	-0.03956
			19.9699	0.30631	20.4817	-0.11643
			19.9904	0.17661	20.4919	0.0954
			20.0108	0.30831	20.5022	-0.04584
			20.0313	0.37351	20.5124	0.01098
			20.0518	0.02125	20.5226	0.16656
			20.0722	0.29507	20.5329	0.13782
			20.0927	0.07349	20.5431	-0.03973
			20.1132	0.38171	20.5533	-0.20915
			20.1337	0.10274	20.5636	0.22648
			20.1541	0.08517	20.5738	-0.02732
			20.1746	0.54469	20.584	-0.14237
			20.1951	0.29546	20.5943	0.12264
			20.2155	0.29846	20.6045	0.29509
			20.236	0.29918	20.6147	0.12379
			20.2565	0.44437	20.625	0.11943
			20.277	0.29596	20.6352	0.21375
			20.2974	0.34703	20.6455	0.31939
			20.3179	0.22151	20.6557	0.12809
			20.3384	0.41018	20.6659	0.00554
			20.3588	0.35108	20.6762	0.11805
			20.3793	0.18879	20.6864	0.05238
			20.3998	0.17785	20.6966	0.1017
			20.4203	0.29762	20.7069	0.20609
			20.4407	0.52283	20.7171	0.11854
			20.4612	0.21824	20.7273	0.06349
			20.4817	0.0696	20.7376	0.0135
			20.5022	0.14111	20.7478	-0.23405
			20.5226	0.21715	20.7581	-0.22904
			20.5431	0.71981	20.7683	-0.01034
			20.5636	0.28208	20.7785	0.07024
			20.584	0.10806	20.7888	-0.08163
			20.6045	0.29414	20.799	-0.03668
			20.625	0.59717	20.8092	-0.0486
			20.6455	0.15706	20.8195	-0.14672
			20.6659	0.50818	20.8297	-0.03739
			20.6864	0.44876	20.8399	-0.01494
			20.7069	0.3228	20.8502	-0.14056
			20.7273	0.51331	20.8604	-0.02748
			20.7478	0.3919	20.8706	-0.15253
			20.7683	0.25212	20.8809	-0.01002
			20.7888	0.31875	20.8911	-0.08444
			20.8092	0.29587	20.9014	-0.07068
			20.8297	0.17208	20.9116	-0.04511
			20.8502	0.46571	20.9218	0.19359
			20.8706	0.2914	20.9321	0.03423
			20.8911	0.36939	20.9423	-0.4977
			20.9116	0.05287	20.9525	0.11788
			20.9321	0.29366	20.9628	0.01039
			20.9525	0.12386	20.973	-0.36966
			20.973	0.20636	20.9832	-0.10783
			20.9935	0.47463	20.9935	0.0203
			21.014	0.3759	21.0037	0.03838
			21.0344	0.02024	21.014	-0.22911
			21.0549	0.34808	21.0242	-0.36229
			21.0754	0.50389	21.0344	0.02954
			21.0958	0.2835	21.0447	0.01642
			21.1163	0.28101	21.0549	-0.2155
			21.1368	0.32208	21.0651	0.12632
			21.1573	0.41589	21.0754	-0.07242
			21.1777	0.08534	21.0856	-0.14996
			21.1982	0.22957	21.0958	-0.17626
			21.2187	0.1903	21.1061	-0.16313
			21.2391	0.38722	21.1163	0.02932
			21.2596	0.24241	21.1265	0.11302
			21.2801	0.03796	21.1368	-0.02759
			21.3006	0.17523	21.147	-0.02202
			21.321	0.31015	21.1573	0.06612
			21.3415	0.23638	21.1675	-0.06956
			21.362	0.31397	21.1777	0.02914
			21.3824	0.3961	21.188	-0.16522
			21.4029	0.22137	21.1982	-0.26714
			21.4234	0.24386	21.2084	-0.05407
			21.4439	0.32827	21.2187	-0.04406
			21.4643	0.26585	21.2289	-0.31661
			21.4848	0.12775	21.2391	-0.03166
			21.5053	0.24422	21.2494	-0.05727
			21.5258	0.2139	21.2596	-0.1642
			21.5462	0.18582	21.2699	0.01081
			21.5667	0.50638	21.2801	-0.03049
			21.5872	0.7994	21.2903	0.02134
			21.6076	0.16119	21.3006	0.13385
			21.6281	0.00694	21.3108	-0.21745
			21.6486	0.14855	21.321	-0.33375
			21.6691	0.54473	21.3313	-0.04749
			21.6895	0.27114	21.3415	0.06059
			21.71	0.22005	21.3517	-0.19196
			21.7305	0.03821	21.362	-0.2457
			21.7509	0.34945	21.3722	-0.14513
			21.7714	0.25704	21.3824	0.07482
			21.7919	0.21736	21.3927	-0.04954
			21.8124	0.00795	21.4029	0.02416
			21.8328	0.05538	21.4132	-0.1577
			21.8533	0.2198	21.4234	-0.03775
			21.8738	0.33834	21.4336	-0.4503
			21.8942	0.24812	21.4439	-0.02342
			21.9147	0.16709	21.4541	0.09591
			21.9352	-0.06073	21.4643	-0.35727
			21.9557	0.06005	21.4746	-0.20351
			21.9761	0.16933	21.4848	-0.03668
			21.9966	-0.00578	21.495	-0.02298
			22.0171	0.3558	21.5053	-0.30985
			22.0376	0.50637	21.5155	-0.00177
			22.058	0.43212	21.5258	-0.13738
			22.0785	0.20651	21.536	-0.16868
			22.099	0.57723	21.5462	-0.11936
			22.1194	0.25524	21.5565	-0.05872
			22.1399	0.13741	21.5667	-0.000647992
			22.1604	0.32461	21.5769	-0.1032
			22.1809	0.37648	21.5872	-0.18006
			22.2013	0.35951	21.5974	-0.14886
			22.2218	0.24623	21.6076	0.05234
			22.2423	-0.03679	21.6179	-0.0464
			22.2627	0.04025	21.6281	0.01417
			22.2832	0.2641	21.6383	-0.02088
			22.3037	0.04986	21.6486	-0.01836
			22.3242	0.28287	21.6588	0.12471
			22.3446	0.18557	21.6691	-0.3084
			22.3651	0.1525	21.6793	-0.09595
			22.3856	0.30521	21.6895	-0.14288
			22.4061	0.09782	21.6998	-0.08599
			22.4265	-0.01786	21.71	-0.06854
			22.447	0.27703	21.7202	0.22578
			22.4675	0.33568	21.7305	-0.17421
			22.4879	0.31172	21.7407	-0.02863
			22.5084	0.3176	21.7509	-0.05493
			22.5289	0.14228	21.7612	-0.11179
			22.5494	0.21925	21.7714	-0.03622
			22.5698	0.35812	21.7817	-0.14308
			22.5903	0.18508	21.7919	-0.22251
			22.6108	0.18634	21.8021	-0.19006
			22.6312	0.21739	21.8124	-0.18567
			22.6517	0.49158	21.8226	-0.11072
			22.6722	-0.09891	21.8328	0.0861
			22.6927	0.08353	21.8431	0.02736
			22.7131	0.22694	21.8533	0.01544
			22.7336	0.21212	21.8635	0.06852
			22.7541	0.54134	21.8738	0.000401163
			22.7745	0.20538	21.884	-0.17402
			22.795	0.36028	21.8942	-0.0122
			22.8155	0.16884	21.9045	-0.01594
			22.836	0.03244	21.9147	-0.04474
			22.8564	0.21941	21.925	-0.11473
			22.8769	0.42016	21.9352	-0.07228
			22.8974	0.25164	21.9454	-0.03358
			22.9179	0.08771	21.9557	0.01768
			22.9383	-0.05332	21.9659	0.12576
			22.9588	0.42953	21.9761	0.01759
			22.9793	0.28394	21.9864	-0.0074
			22.9997	0.07409	21.9966	-0.1362
			23.0202	0.39867	22.0068	-0.25
			23.0407	0.17509	22.0171	-0.07312
			23.0612	0.1671	22.0273	-0.21504
			23.0816	0.02605	22.0376	-0.43441
			23.1021	0.23823	22.0478	-0.22946
			23.1226	0.19353	22.058	-0.01013
			23.143	0.30935	22.0683	-0.12262
			23.1635	-0.13902	22.0785	-0.01704
			23.184	0.45618	22.0887	-0.02272
			23.2045	0.22569	22.099	-0.00708
			23.2249	0.15801	22.1092	-0.12526
			23.2454	0.2532	22.1194	-0.05906
			23.2659	0.41261	22.1297	0.0022
			23.2863	0.30593	22.1399	-0.22097
			23.3068	0.13047	22.1501	-0.20415
			23.3273	0.39078	22.1604	0.03711
			23.3478	0.5777	22.1706	-0.00794
			23.3682	0.32652	22.1809	0.01458
			23.3887	0.13269	22.1911	-0.21422
			23.4092	0.12236	22.2013	-0.17677
			23.4297	0.13954	22.2116	-0.08426
			23.4501	0.1154	22.2218	-0.11869
			23.4706	0.37799	22.232	-0.02186
			23.4911	0.26673	22.2423	-0.04935
			23.5115	0.2357	22.2525	0.01185
			23.532	0.33085	22.2627	-0.12445
			23.5525	0.1026	22.273	-0.16757
			23.573	0.2872	22.2832	0.03176
			23.5934	0.18965	22.2935	0.0024
			23.6139	0.01185	22.3037	-0.15953
			23.6344	-0.04669	22.3139	-0.03958
			23.6548	0.12181	22.3242	0.22231
			23.6753	0.34997	22.3344	-0.19087
			23.6958	0.45656	22.3446	-0.15529
			23.7163	0.35903	22.3549	0.04097
			23.7367	0.2821	22.3651	0.00279
			23.7572	0.28089	22.3753	-0.04726
			23.7777	0.3416	22.3856	0.009
			23.7981	0.06283	22.3958	-0.03042
			23.8186	0.18546	22.4061	0.02147
			23.8391	0.35626	22.4163	-0.20983
			23.8596	0.41696	22.4265	-0.21051
			23.88	0.19552	22.4368	-0.03487
			23.9005	0.17135	22.447	-0.0318
			23.921	0.34443	22.4572	0.09315
			23.9415	0.23998	22.4675	0.39191
			23.9619	0.24559	22.4777	-0.04939
			23.9824	0.24894	22.4879	0.23056
			24.0029	0.51375	22.4982	-0.26943
			24.0233	0.01935	22.5084	-0.10885
			24.0438	0.06627	22.5186	-0.14702
			24.0643	0.11547	22.5289	-0.38076
			24.0848	0.07293	22.5391	-0.01394
			24.1052	0.32394	22.5494	0.02045
			24.1257	0.11397	22.5596	0.13415
			24.1462	0.40399	22.5698	-0.07778
			24.1666	0.10682	22.5801	-0.00527
			24.1871	-0.21784	22.5903	0.03656
			24.2076	0.45061	22.6005	0.05463
			24.2281	0.19246	22.6108	-0.14911
			24.2485	0.15675	22.621	-0.09478
			24.269	0.20823	22.6312	-0.23545
			24.2895	0.42713	22.6415	0.03768
			24.3099	0.06114	22.6517	-0.03112
			24.3304	0.17912	22.662	-0.12611
			24.3509	0.51269	22.6722	-0.01866
			24.3714	0.29122	22.6824	-0.33433
			24.3918	0.03761	22.6927	0.03818
			24.4123	0.11888	22.7029	-0.28437
			24.4328	0.49373	22.7131	0.0437
			24.4533	0.12087	22.7234	-0.26254
			24.4737	0.07138	22.7336	0.05742
			24.4942	0.09301	22.7438	-0.14326
			24.5147	0.43344	22.7541	-0.20387
			24.5351	0.22568	22.7643	0.00795
			24.5556	0.09135	22.7745	0.03415
			24.5761	-0.08428	22.7848	-0.17771
			24.5966	0.49468	22.795	0.07474
			24.617	0.27086	22.8053	-0.1015
			24.6375	0.34522	22.8155	-0.11343
			24.658	0.26133	22.8257	-0.0366
			24.6784	0.22328	22.836	-0.18784
			24.6989	0.1692	22.8462	0.08836
			24.7194	0.37659	22.8564	0.01519
			24.7399	0.15737	22.8667	0.05082
			24.7603	0.16977	22.8769	0.17702
			24.7808	0.23724	22.8871	-0.19928
			24.8013	0.057	22.8974	-0.19739
			24.8217	0.07857	22.9076	-0.26619
			24.8422	0.35934	22.9179	-0.04556
			24.8627	0.33735	22.9281	0.08314
			24.8832	0.17316	22.9383	-0.09378
			24.9036	-0.02317	22.9486	-0.09752
			24.9241	0.09474	22.9588	0.06431
			24.9446	0.07504	22.969	-0.13512
			24.9651	-0.05934	22.9793	0.02614
			24.9855	0.24661	22.9895	-0.10641
			25.006	0.10305	22.9997	0.01417
			25.0265	-0.03592	23.01	0.0048
			25.0469	0.04067	23.0202	0.11788
			25.0674	0.06683	23.0304	-0.01405
			25.0879	0.00353	23.0407	0.01034
			25.1084	0.08703	23.0509	-0.35346
			25.1288	0.1659	23.0612	0.1203
			25.1493	-0.00978	23.0714	-0.25287
			25.1698	0.1838	23.0816	-0.01042
			25.1902	0.22597	23.0919	0.14209
			25.2107	0.16725	23.1021	0.02766
			25.2312	0.07642	23.1123	-0.11614
			25.2517	0.1966	23.1226	0.007
			25.2721	0.14243	23.1328	0.0482
			25.2926	0.00343	23.143	-0.17935
			25.3131	0.11214	23.1533	-0.03622
			25.3336	0.11992	23.1635	-0.11064
			25.354	-0.0948	23.1738	-0.11438
			25.3745	0.37169	23.184	0.1812
			25.395	0.34507	23.1942	-0.0476
			25.4154	0.31153	23.2045	0.22991
			25.4359	0.19546	23.2147	-0.25514
			25.4564	-0.13163	23.2249	-0.07957
			25.4769	0.12843	23.2352	-0.00206
			25.4973	-0.0519	23.2454	0.15227
			25.5178	0.17605	23.2556	0.03534
			25.5383	-0.00655	23.2659	-0.11527
			25.5587	0.31541	23.2761	0.03843
			25.5792	0.2062	23.2863	0.01963
			25.5997	0.29194	23.2966	0.07339
			25.6202	0.2997	23.3068	0.03897
			25.6406	0.29138	23.3171	-0.17102
			25.6611	0.34271	23.3273	0.36893
			25.6816	0.06836	23.3375	0.01325
			25.702	0.0692	23.3478	-0.10986
			25.7225	0.18246	23.358	-0.01616
			25.743	0.17186	23.3682	-0.11996
			25.7635	0.1108	23.3785	-0.0162
			25.7839	0.32494	23.3887	0
			25.8044	0.38085	23.3989	-0.11395
			25.8249	0.22804	23.4092	0.03964
			25.8454	0.36422	23.4194	-0.13055
			25.8658	0.16322	23.4297	0.00866
			25.8863	0.42325	23.4399	0.17909
			25.9068	0.35301	23.4501	0.11139
			25.9272	0.34925	23.4604	-0.01252
			25.9477	0.64368	23.4706	-0.14146
			25.9682	0.38765	23.4808	-0.02916
			25.9887	0.51006	23.4911	-0.07682
			26.0091	0.59116	23.5013	0.00111
			26.0296	0.66999	23.5115	-0.09846
			26.0501	0.89102	23.5218	-0.06675
			26.0705	0.63037	23.532	-0.04069
			26.091	0.83993	23.5422	-0.32526
			26.1115	0.9027	23.5525	-0.13668
			26.132	0.55262	23.5627	0.0125
			26.1524	0.70252	23.573	0.12547
			26.1729	0.99234	23.5832	-0.0641
			26.1934	1.32575	23.5934	-0.06242
			26.2138	1.26463	23.6037	-0.02259
			26.2343	1.21042	23.6139	-0.01403
			26.2548	1.47043	23.6241	0.23327
			26.2753	1.75337	23.6344	-0.01751
			26.2957	1.91013	23.6446	-0.23396
			26.3162	2.47289	23.6548	0.0571
			26.3367	2.95307	23.6651	-0.12557
			26.3572	3.85986	23.6753	-0.07951
			26.3776	5.11296	23.6856	0.03095
			26.3981	6.04497	23.6958	-0.06612
			26.4186	8.03433	23.706	-0.46444
			26.439	9.20255	23.7163	0.08477
			26.4595	9.92126	23.7265	-0.05667
			26.48	10.0459	23.7367	-0.19562
			26.5005	9.244	23.747	0.0336
			26.5209	7.82277	23.7572	0.03778
			26.5414	7.31671	23.7674	7.98817e-05
			26.5619	6.2166	23.7777	0.02804
			26.5823	4.65088	23.7879	-0.08903
			26.6028	4.22738	23.7981	-0.09422
			26.6233	3.41397	23.8084	0.03812
			26.6438	2.60056	23.8186	0.06792
			26.6642	2.41556	23.8289	0.00588
			26.6847	2.29022	23.8391	0.03506
			26.7052	1.68552	23.8493	0.16487
			26.7256	1.31016	23.8596	-0.07779
			26.7461	1.19399	23.8698	0.06201
			26.7666	1.10764	23.88	0.16681
			26.7871	1.02358	23.8903	0.26103
			26.8075	0.90279	23.9005	-0.03417
			26.828	1.03433	23.9107	-0.11186
			26.8485	0.8654	23.921	-0.00827
			26.869	0.48088	23.9312	-0.05972
			26.8894	0.90138	23.9415	-0.17926
			26.9099	0.56502	23.9517	-0.00945
			26.9304	0.58645	23.9619	-0.04027
			26.9508	0.63768	23.9722	-0.02918
			26.9713	0.67517	23.9824	0.14437
			26.9918	0.32046	23.9926	0.21605
			27.0123	0.3419	24.0029	0.04214
			27.0327	0.21193	24.0131	-0.22243
			27.0532	0.21731	24.0233	0.02487
			27.0737	0.108	24.0336	-0.16654
			27.0941	0.31978	24.0438	0.04389
			27.1146	0.49029	24.054	-0.04443
			27.1351	0.52548	24.0643	-0.08147
			27.1556	0.39553	24.0745	-0.25229
			27.176	0.26556	24.0848	-0.03995
			27.1965	0.27093	24.095	-0.0439
			27.217	0.2786	24.1052	-0.19159
			27.2374	0.4078	24.1155	0.017
			27.2579	0.11959	24.1257	-0.0332
			27.2784	0.1112	24.1359	-0.12402
			27.2989	0.47436	24.1462	-0.12418
			27.3193	0.27099	24.1564	-0.11938
			27.3398	0.05617	24.1666	-0.11207
			27.3603	0.36888	24.1769	0.00652
			27.3808	0.15636	24.1871	0.24632
			27.4012	0.13417	24.1974	0.28116
			27.4217	0.09825	24.2076	-0.11529
			27.4422	0.33986	24.2178	-0.08361
			27.4626	0.18923	24.2281	-0.13252
			27.4831	-0.06687	24.2383	-0.15146
			27.5036	0.1128	24.2485	0.14584
			27.5241	-0.00569	24.2588	-0.14807
			27.5445	0.46065	24.269	-0.08139
			27.565	0.17473	24.2792	-0.14284
			27.5855	0.33605	24.2895	0.072
			27.6059	0.01341	24.2997	-0.13819
			27.6264	0.06005	24.3099	0.11723
			27.6469	-0.03322	24.3202	0.0027
			27.6674	-0.22052	24.3304	0.20063
			27.6878	0.19995	24.3407	0.11359
			27.7083	-0.08139	24.3509	0.26465
			27.7288	0.2703	24.3611	0.14257
			27.7493	0.06465	24.3714	-0.16384
			27.7697	0.23053	24.3816	0.16409
			27.7902	-0.14714	24.3918	0.11702
			27.8107	0.17702	24.4021	-0.00939
			27.8311	0.40941	24.4123	-0.08146
			27.8516	-0.01872	24.4225	-0.10728
			27.8721	0.17471	24.4328	-0.18557
			27.8926	-0.12269	24.443	0.01424
			27.913	0.05236	24.4533	0.08095
			27.9335	0.10129	24.4635	0.14763
			27.954	0.10435	24.4737	-0.22069
			27.9744	-0.16784	24.484	-0.27398
			27.9949	0.10127	24.4942	0.09333
			28.0154	0.06075	24.5044	0.12876
			28.0359	0.12574	24.5147	-0.24765
			28.0563	0.19069	24.5249	0.0759
			28.0768	0.1777	24.5351	-0.03117
			28.0973	-0.0509	24.5454	-0.11446
			28.1177	0.02553	24.5556	0.16535
			28.1382	0.25336	24.5658	-0.16797
			28.1587	0.0477	24.5761	-0.27251
			28.1792	-0.05475	24.5863	0.11417
			28.1996	-0.24667	24.5966	-0.04787
			28.2201	-0.08077	24.6068	-0.22306
			28.2406	0.20439	24.617	-0.20576
			28.2611	0.08589	24.6273	-0.0203
			28.2815	0.31599	24.6375	-0.01424
			28.302	0.28693	24.6477	-0.38256
			28.3225	0.11568	24.658	0.01228
			28.3429	-0.05102	24.6682	0.00208
			28.3634	0.13782	24.6784	0.00751
			28.3839	-0.03115	24.6887	-0.21765
			28.4044	0.00402	24.6989	-0.20097
			28.4248	0.30292	24.7092	-0.16426
			28.4453	0.08579	24.7194	-0.2257
			28.4658	-0.16803	24.7296	0.01223
			28.4862	0.04142	24.7399	-0.11919
			28.5067	-0.09314	24.7501	-0.10438
			28.5272	0.31817	24.7603	-0.1227
			28.5477	0.05747	24.7706	0.05339
			28.5681	-0.14363	24.7808	-0.00993
			28.5886	-0.18874	24.791	0.04174
			28.6091	0.13542	24.8013	-0.03217
			28.6295	-0.15743	24.8115	-0.08799
			28.65	0.22636	24.8217	-0.17006
			28.6705	-0.00682	24.832	-0.01334
			28.691	0.28982	24.8422	-0.14854
			28.7114	0.05661	24.8525	-0.13433
			28.7319	-0.11923	24.8627	0.04798
			28.7524	0.07419	24.8729	0.02278
			28.7729	-0.11541	24.8832	0.09512
			28.7933	-0.01146	24.8934	-0.19445
			28.8138	0.06728	24.9036	0.1341
			28.8343	0.32951	24.9139	0.02582
			28.8547	0.16282	24.9241	0.15937
			28.8752	0.04432	24.9343	-0.10145
			28.8957	0.07261	24.9446	-0.11161
			28.9162	-0.26149	24.9548	-0.28743
			28.9366	0.05805	24.9651	-0.03884
			28.9571	0.15286	24.9753	0.01534
			28.9776	-0.04592	24.9855	-0.20798
			28.998	0.12455	24.9958	-0.07814
			29.0185	0.04274	25.006	-0.23022
			29.039	0.24305	25.0162	0.01209
			29.0595	0.07639	25.0265	-0.07057
			29.0799	-0.00544	25.0367	-0.24452
			29.1004	-0.12164	25.0469	-0.11971
			29.1209	0.11536	25.0572	-0.14487
			29.1413	-0.14766	25.0674	-0.32195
			29.1618	0.09623	25.0777	-0.07586
			29.1823	0.07636	25.0879	0.08832
			29.2028	0.13906	25.0981	-0.08
			29.2232	0.09163	25.1084	0.05359
			29.2437	0.25296	25.1186	-0.36036
			29.2642	-0.10407	25.1288	-0.1293
			29.2847	0.3256	25.1391	-0.09946
			29.3051	0.13827	25.1493	-0.00653
			29.3256	0.10694	25.1595	-0.1136
			29.3461	0.34624	25.1698	-0.10439
			29.3665	-0.0131	25.18	-0.18771
			29.387	0.13446	25.1902	-0.21916
			29.4075	0.22468	25.2005	-0.00369
			29.428	-0.02225	25.2107	0.09549
			29.4484	0.17575	25.221	-0.19218
			29.4689	-0.05283	25.2312	-0.26362
			29.4894	-0.22637	25.2414	0.19243
			29.5098	0.08173	25.2517	0.01665
			29.5303	0.01599	25.2619	-0.18605
			29.5508	0.09475	25.2721	-0.03124
			29.5713	0.36159	25.2824	0.01734
			29.5917	0.08711	25.2926	-0.01848
			29.6122	0.18193	25.3028	-0.0968
			29.6327	0.20106	25.3131	0.03304
			29.6531	0.15594	25.3233	-0.04278
			29.6736	0.17278	25.3336	-0.06419
			29.6941	-0.07185	25.3438	-0.02376
			29.7146	0.21334	25.354	-0.29708
			29.735	-0.00838	25.3643	0.03526
			29.7555	0.0658	25.3745	-0.03806
			29.776	0.14916	25.3847	0.17486
			29.7965	-0.00831	25.395	-0.17592
			29.8169	0.01997	25.4052	-0.24549
			29.8374	-0.00905	25.4154	-0.12694
			29.8579	-0.12524	25.4257	-0.04397
			29.8783	-0.01667	25.4359	-0.17355
			29.8988	-0.009	25.4461	-0.10062
			29.9193	0.06518	25.4564	0.04485
			29.9398	0.02469	25.4666	-0.11535
			29.9602	-0.07316	25.4769	-0.03863
			29.9807	0.05149	25.4871	-0.18445
			30.0012	0.30916	25.4973	-0.30215
			30.0216	0.34663	25.5076	-0.30231
			30.0421	-0.17551	25.5178	0.00187
			30.0626	0.10969	25.528	-0.2452
			30.0831	-0.034	25.5383	0.11339
			30.1035	0.29705	25.5485	0.03631
			30.124	-0.0049	25.5587	0.08549
			30.1445	0.14269	25.569	-0.09092
			30.1649	-0.31525	25.5792	-0.02549
			30.1854	0.0984	25.5895	0.08248
			30.2059	0.00517	25.5997	0.08853
			30.2264	0.10689	25.6099	0.07271
			30.2468	-0.08957	25.6202	0.01005
			30.2673	-0.05895	25.6304	0.10173
			30.2878	0.22856	25.6406	-0.06597
			30.3083	0.24313	25.6509	0.11887
			30.3287	-0.15975	25.6611	0.0918
			30.3492	0.16216	25.6713	0.1966
			30.3697	0.35793	25.6816	0.10769
			30.3901	-0.01514	25.6918	0.18687
			30.4106	0.17834	25.702	-0.00207
			30.4311	0.18833	25.7123	0.07214
			30.4516	0.02631	25.7225	-0.09368
			30.472	-0.09217	25.7328	-0.01634
			30.4925	0.09443	25.743	0.35409
			30.513	0.17324	25.7532	0.06452
			30.5334	-0.06909	25.7635	0.2006
			30.5539	0.25972	25.7737	-0.01584
			30.5744	0.11605	25.7839	0.12584
			30.5949	0.13063	25.7942	0.11193
			30.6153	0.1085	25.8044	0.05923
			30.6358	-0.0604	25.8146	0.39028
			30.6563	0.31657	25.8249	0.22575
			30.6768	0.05134	25.8351	-0.01695
			30.6972	0.09114	25.8454	0.04914
			30.7177	0.26398	25.8556	0.32707
			30.7382	0.07215	25.8658	0
			30.7586	0.0592	25.8761	0.34287
			30.7791	0.12883	25.8863	0.11256
			30.7996	0.19618	25.8965	0.46537
			30.8201	0.58463	25.9068	0.04449
			30.8405	0.50974	25.917	0.2198
			30.861	0.27893	25.9272	0.33261
			30.8815	0.28205	25.9375	0.41986
			30.9019	0.43424	25.9477	0.45892
			30.9224	0.33874	25.9579	0.27298
			30.9429	0.38545	25.9682	0.2921
			30.9634	0.49179	25.9784	0.34741
			30.9838	0.42838	25.9887	0.43404
			31.0043	0.5416	25.9989	0.32122
			31.0248	0.5883	26.0091	0.53715
			31.0452	0.22214	26.0194	0.04753
			31.0657	0.55096	26.0296	0.35159
			31.0862	0.83391	26.0398	0.47127
			31.1067	0.75447	26.0501	0.74415
			31.1271	0.76445	26.0603	0.82508
			31.1476	0.92584	26.0705	0.72851
			31.1681	0.812	26.0808	0.45576
			31.1886	0.94586	26.091	0.4717
			31.209	0.83888	26.1013	0.81895
			31.2295	0.97045	26.1115	0.59363
			31.25	1.16853	26.1217	0.64894
			31.2704	1.08448	26.132	0.71681
			31.2909	0.79404	26.1422	1.2265
			31.3114	1.06552	26.1524	1.16806
			31.3319	0.81177	26.1627	0.93468
			31.3523	0.89744	26.1729	1.26187
			31.3728	0.62763	26.1831	1.2578
			31.3933	0.7615	26.1934	1.46442
			31.4137	1.15222	26.2036	1.32786
			31.4342	0.7425	26.2138	1.10379
			31.4547	0.59196	26.2241	1.34604
			31.4752	0.77628	26.2343	1.55073
			31.4956	0.5959	26.2446	1.52673
			31.5161	0.67242	26.2548	1.87203
			31.5366	0.38427	26.265	1.67609
			31.557	0.40572	26.2753	1.93522
			31.5775	0.41573	26.2855	2.16803
			31.598	0.33628	26.2957	2.30521
			31.6185	0.34859	26.306	2.55934
			31.6389	0.52141	26.3162	3.01027
			31.6594	0.18509	26.3264	2.8487
			31.6799	0.2983	26.3367	3.20533
			31.7004	0.46198	26.3469	3.47376
			31.7208	0.45819	26.3572	3.73976
			31.7413	0.38334	26.3674	4.29757
			31.7618	0.336	26.3776	4.79038
			31.7822	0.37579	26.3879	5.04325
			31.8027	0.32158	26.3981	5.43294
			31.8232	0.20772	26.4083	6.11637
			31.8437	0.28653	26.4186	6.64675
			31.8641	0.11302	26.4288	6.92018
			31.8846	0.20559	26.439	7.18924
			31.9051	0.17659	26.4493	7.15711
			31.9255	0.07418	26.4595	7.7568
			31.946	0.23096	26.4697	7.67273
			31.9665	-0.0962	26.48	7.52748
			31.987	0.11105	26.4902	7.37842
			32.0074	0.199	26.5005	7.19379
			32.0279	0.19981	26.5107	7.0991
			32.0484	0.2488	26.5209	6.79878
			32.0688	0.34592	26.5312	6.24228
			32.0893	0.14719	26.5414	5.92322
			32.1098	0.30167	26.5516	5.61978
			32.1303	0.21992	26.5619	5.1514
			32.1507	0.1519	26.5721	4.54484
			32.1712	0.15959	26.5823	4.27952
			32.1917	0.10535	26.5926	4.23989
			32.2122	0.03047	26.6028	3.8152
			32.2326	-0.06278	26.6131	3.50683
			32.2531	0.2683	26.6233	3.21276
			32.2736	-0.05429	26.6335	2.97995
			32.294	0.07492	26.6438	2.74657
			32.3145	0.0849	26.654	2.705
			32.335	-0.15512	26.6642	2.37406
			32.3555	0.04063	26.6745	2.15444
			32.3759	0.04599	26.6847	2.331
			32.3964	0.02385	26.6949	2.07506
			32.4169	0.08886	26.7052	2.03231
			32.4373	-0.02276	26.7154	1.87011
			32.4578	0.17758	26.7256	1.8773
			32.4783	-0.02805	26.7359	1.52455
			32.4988	0.41081	26.7461	1.68173
			32.5192	0.25331	26.7564	1.40461
			32.5397	-0.01655	26.7666	1.36929
			32.5602	0.12644	26.7768	1.33147
			32.5806	0.22811	26.7871	1.35185
			32.6011	-0.06927	26.7973	1.07466
			32.6216	0.23197	26.8075	1.07247
			32.6421	-0.03561	26.8178	1.24097
			32.6625	0.1578	26.828	0.91753
			32.683	0.19527	26.8382	0.91096
			32.7035	0.18916	26.8485	0.87758
			32.724	-0.1564	26.8587	0.87164
			32.7444	0.06682	26.869	0.93014
			32.7649	-0.0448	26.8792	0.67795
			32.7854	0.12569	26.8894	0.83764
			32.8058	-0.03183	26.8997	0.64739
			32.8263	0.27856	26.9099	0.74582
			32.8468	0.12565	26.9201	0.468
			32.8673	0.00714	26.9304	0.81213
			32.8877	0.09273	26.9406	0.52744
			32.9082	0.12788	26.9508	0.76962
			32.9287	0.38093	26.9611	0.51187
			32.9491	0.38165	26.9713	0.21593
			32.9696	0.14157	26.9815	0.60999
			32.9901	0.40607	26.9918	0.51536
			33.0106	0.09489	27.002	0.33567
			33.031	0.20798	27.0123	0.60417
			33.0515	0.06422	27.0225	0.40073
			33.072	-0.00844	27.0327	0.30917
			33.0924	0.28355	27.043	0.64204
			33.1129	0.25447	27.0532	0.44235
			33.1334	0.17492	27.0634	0.44328
			33.1539	0.25362	27.0737	0.27991
			33.1743	0.31854	27.0839	0.11897
			33.1948	0.2344	27.0941	0.43615
			33.2153	0.26034	27.1044	0.26965
			33.2358	0.29317	27.1146	0.25558
			33.2562	0.34661	27.1249	0.33783
			33.2767	0.53768	27.1351	0.24314
			33.2972	0.33655	27.1453	0.0822
			33.3176	0.53907	27.1556	0.28383
			33.3381	0.4205	27.1658	0.09851
			33.3586	0.58863	27.176	0.33632
			33.3791	0.51593	27.1863	0.18857
			33.3995	0.72073	27.1965	0.23075
			33.42	0.58381	27.2067	0.22919
			33.4405	0.72899	27.217	0.46894
			33.4609	0.72736	27.2272	0.108
			33.4814	0.87024	27.2374	0.21768
			33.5019	1.13927	27.2477	0.32493
			33.5224	0.98627	27.2579	0.34336
			33.5428	1.79197	27.2682	0.21186
			33.5633	2.13897	27.2784	0.28717
			33.5838	2.50202	27.2886	0.39186
			33.6043	3.11278	27.2989	0.30035
			33.6247	4.12259	27.3091	0.33129
			33.6452	4.05215	27.3193	0.47785
			33.6657	4.15143	27.3296	0.27822
			33.6861	4.18875	27.3398	0.29416
			33.7066	3.80408	27.35	0.13634
			33.7271	3.48133	27.3603	-0.12516
			33.7476	3.07142	27.3705	0.12952
			33.768	2.88855	27.3808	0.26677
			33.7885	2.29057	27.391	0.23271
			33.809	2.05725	27.4012	0.46427
			33.8294	1.8629	27.4115	0.43589
			33.8499	1.4117	27.4217	0.12183
			33.8704	1.26324	27.4319	0.32151
			33.8909	1.1423	27.4422	0.36126
			33.9113	1.09472	27.4524	0.19594
			33.9318	0.94855	27.4626	0.1625
			33.9523	0.69228	27.4729	0.13475
			33.9727	0.55525	27.4831	0.22131
			33.9932	0.70723	27.4933	-0.00963
			34.0137	0.63672	27.5036	0.20512
			34.0342	0.75888	27.5138	0.00355
			34.0546	0.75027	27.5241	0.41705
			34.0751	0.27609	27.5343	0.38174
			34.0956	0.57943	27.5445	0.20892
			34.1161	0.55478	27.5548	0.27867
			34.1365	0.459	27.565	0.2446
			34.157	0.42518	27.5752	0.52429
			34.1775	0.34318	27.5855	0.22341
			34.1979	0.11436	27.5957	0.37935
			34.2184	0.31447	27.6059	0.54153
			34.2389	0.19117	27.6162	0.37378
			34.2594	0.38668	27.6264	0.29971
			34.2798	0.36427	27.6367	0.63696
			34.3003	-0.00215	27.6469	0.11477
			34.3208	0.06032	27.6571	0.45633
			34.3412	0.08148	27.6674	0.23983
			34.3617	0.27697	27.6776	0.31264
			34.3822	0.05502	27.6878	0.48045
			34.4027	0.01885	27.6981	0.36645
			34.4231	-0.09303	27.7083	0.58551
			34.4436	0.19877	27.7185	0.40832
			34.4641	-0.03695	27.7288	0.36682
			34.4845	0.36721	27.739	0.41525
			34.505	0.25533	27.7493	0.39312
			34.5255	0.11822	27.7595	0.50343
			34.546	0.38477	27.7697	0.48312
			34.5664	0.27515	27.78	0.41474
			34.5869	0.35363	27.7902	0.4713
			34.6074	0.04219	27.8004	0.43974
			34.6279	-0.0743	27.8107	0.63386
			34.6483	0.07294	27.8209	0.70417
			34.6688	0.05277	27.8311	0.50698
			34.6893	-0.01327	27.8414	0.5086
			34.7097	0.00552	27.8516	0.77704
			34.7302	0.35001	27.8618	0.55735
			34.7507	0.14176	27.8721	0.59022
			34.7712	0.1445	27.8823	0.7924
			34.7916	0.21603	27.8926	0.77465
			34.8121	0.00546	27.9028	0.47309
			34.8326	-0.05144	27.913	0.55402
			34.853	0.09346	27.9233	0.35877
			34.8735	0.0572	27.9335	0.87283
			34.894	0.14936	27.9437	0.59252
			34.9145	0.16355	27.954	0.60726
			34.9349	0.08596	27.9642	0.50632
			34.9554	0.04967	27.9744	0.55226
			34.9759	0.0776	27.9847	0.68076
			34.9963	0.13073	27.9949	0.85232
			35.0168	-0.08218	28.0052	0.42831
			35.0373	0.09482	28.0154	0.673
			35.0578	0.04704	28.0256	0.75268
			35.0782	0.0818	28.0359	0.62243
			35.0987	0.05007	28.0461	0.78337
			35.1192	0.01374	28.0563	0.8168
			35.1397	0.23888	28.0666	0.7053
			35.1601	-0.07041	28.0768	0.68811
			35.1806	0.25563	28.087	0.66342
			35.2011	0.12525	28.0973	0.77567
			35.2215	0.15081	28.1075	0.76848
			35.242	0.02729	28.1177	0.77879
			35.2625	0.10103	28.128	0.73166
			35.283	-0.00415	28.1382	1.02322
			35.3034	0.37918	28.1485	0.97859
			35.3239	0.26253	28.1587	0.91265
			35.3444	0.12065	28.1689	0.94859
			35.3648	0.23562	28.1792	0.94334
			35.3853	-0.10811	28.1894	0.85365
			35.4058	0.27292	28.1996	0.80146
			35.4263	0.0301	28.2099	0.66995
			35.4467	0.33312	28.2201	0.94089
			35.4672	0.17056	28.2303	0.91182
			35.4877	0.04698	28.2406	1.01782
			35.5081	0.0954	28.2508	0.90313
			35.5286	-0.03277	28.2611	1.05663
			35.5491	0.02024	28.2713	0.96381
			35.5696	0.07096	28.2815	0.816
			35.59	0.35559	28.2918	0.86075
			35.6105	0.11272	28.302	0.98418
			35.631	-0.21502	28.3122	0.80887
			35.6515	0.13614	28.3225	0.94487
			35.6719	0.17304	28.3327	0.94893
			35.6924	0.13657	28.3429	0.76986
			35.7129	0.18954	28.3532	0.82148
			35.7333	0.08422	28.3634	0.61742
			35.7538	0.13718	28.3736	0.8021
			35.7743	0.4539	28.3839	0.71623
			35.7948	0.29584	28.3941	1.00904
			35.8152	0.56894	28.4044	1.05941
			35.8357	0.23427	28.4146	0.94784
			35.8562	0.14499	28.4248	0.93503
			35.8766	0.21395	28.4351	1.09728
			35.8971	-0.05882	28.4453	0.75759
			35.9176	0.07437	28.4555	0.9104
			35.9381	0.25343	28.4658	1.16827
			35.9585	0.18704	28.476	1.12233
			35.979	0.05874	28.4862	0.88576
			35.9995	0.44649	28.4965	0.95051
			36.02	0.22185	28.5067	1.03895
			36.0404	0.26554	28.517	1.1312
			36.0609	0.51107	28.5272	1.20776
			36.0814	0.17632	28.5374	0.94244
			36.1018	0.16952	28.5477	1.00969
			36.1223	0.2843	28.5579	1.08687
			36.1428	0.54816	28.5681	0.96593
			36.1633	0.24091	28.5784	0.80568
			36.1837	0.38087	28.5886	0.91787
			36.2042	0.34425	28.5988	0.89317
			36.2247	0.20441	28.6091	0.8423
			36.2451	0.65858	28.6193	1.12761
			36.2656	0.48662	28.6295	1.13104
			36.2861	0.46603	28.6398	1.16642
			36.3066	0.7413	28.65	0.85798
			36.327	0.59682	28.6603	0.97335
			36.3475	0.60603	28.6705	0.96366
			36.368	0.8744	28.6807	0.85022
			36.3884	0.83311	28.691	1.02059
			36.4089	0.80331	28.7012	0.78965
			36.4294	0.93634	28.7114	1.05496
			36.4499	0.89964	28.7217	0.94783
			36.4703	1.18402	28.7319	1.05252
			36.4908	1.1496	28.7421	0.96658
			36.5113	0.9615	28.7524	0.82883
			36.5318	1.22524	28.7626	0.84726
			36.5522	1.24353	28.7729	0.92951
			36.5727	1.32376	28.7831	1.04982
			36.5932	1.51408	28.7933	0.95825
			36.6136	1.61033	28.8036	0.8705
			36.6341	1.71578	28.8138	1.05456
			36.6546	1.48406	28.824	0.8155
			36.6751	1.76609	28.8343	0.70025
			36.6955	1.94259	28.8445	0.90118
			36.716	2.19021	28.8547	0.77024
			36.7365	2.18323	28.865	0.83561
			36.7569	2.42623	28.8752	0.79405
			36.7774	2.47199	28.8854	0.95248
			36.7979	2.26316	28.8957	0.88786
			36.8184	2.16899	28.9059	0.94879
			36.8388	2.39361	28.9162	0.84479
			36.8593	2.7398	28.9264	1.0176
			36.8798	2.38186	28.9366	0.63666
			36.9002	2.42985	28.9469	0.66078
			36.9207	2.23015	28.9571	0.91609
			36.9412	2.31485	28.9673	0.8564
			36.9617	2.09219	28.9776	0.7849
			36.9821	2.07364	28.9878	0.70146
			37.0026	2.10786	28.998	0.99302
			37.0231	2.21775	29.0083	0.79652
			37.0436	2.10975	29.0185	0.68308
			37.064	1.71732	29.0288	0.73095
			37.0845	1.50838	29.039	0.77939
			37.105	1.97605	29.0492	0.50907
			37.1254	1.60194	29.0595	0.73257
			37.1459	1.73243	29.0697	0.53475
			37.1664	1.47301	29.0799	0.71881
			37.1869	1.31909	29.0902	0.68169
			37.2073	1.43119	29.1004	0.68387
			37.2278	0.96991	29.1106	0.70106
			37.2483	1.06137	29.1209	0.4758
			37.2687	1.06565	29.1311	0.54799
			37.2892	1.06307	29.1413	0.82892
			37.3097	1.2646	29.1516	0.87055
			37.3302	0.94548	29.1618	0.58648
			37.3506	1.20891	29.1721	0.84561
			37.3711	1.3462	29.1823	0.56404
			37.3916	1.19908	29.1925	0.56435
			37.412	1.35239	29.2028	0.50597
			37.4325	1.26947	29.213	0.55628
			37.453	1.39526	29.2232	0.58784
			37.4735	1.61967	29.2335	0.77447
			37.4939	1.74313	29.2437	0.6629
			37.5144	2.24275	29.2539	0.20071
			37.5349	2.75383	29.2642	0.41358
			37.5554	3.31077	29.2744	0.68077
			37.5758	3.80118	29.2847	0.45802
			37.5963	5.09664	29.2949	0.43895
			37.6168	6.1742	29.3051	0.57489
			37.6372	7.03155	29.3154	0.64776
			37.6577	8.17332	29.3256	0.56057
			37.6782	9.04673	29.3358	0.32963
			37.6987	8.94306	29.3461	0.25625
			37.7191	8.81414	29.3563	0.48531
			37.7396	8.31826	29.3665	0.41875
			37.7601	7.59301	29.3768	0.39162
			37.7805	7.12921	29.387	0.6538
			37.801	5.86954	29.3972	0.48411
			37.8215	5.35528	29.4075	0.31949
			37.842	4.36394	29.4177	0.67417
			37.8624	3.73267	29.428	0.45892
			37.8829	3.14269	29.4382	0.44235
			37.9034	2.53436	29.4484	0.44329
			37.9238	2.13242	29.4587	0.53866
			37.9443	1.85435	29.4689	0.64585
			37.9648	1.5992	29.4791	0.33053
			37.9853	1.60551	29.4894	0.27278
			38.0057	1.08886	29.4996	0.35934
			38.0262	1.15938	29.5098	0.5234
			38.0467	0.97071	29.5201	0.3369
			38.0672	0.68341	29.5303	0.39221
			38.0876	0.59103	29.5406	-0.03867
			38.1081	0.60876	29.5508	0.34727
			38.1286	0.62189	29.561	0.11508
			38.149	0.65335	29.5713	0.20357
			38.1695	0.55866	29.5815	0.35763
			38.19	0.3837	29.5917	0.05357
			38.2105	0.33028	29.602	0.10144
			38.2309	0.38922	29.6122	0.37613
			38.2514	0.2234	29.6224	0.19456
			38.2719	0.53234	29.6327	-0.01007
			38.2923	0.16465	29.6429	0.24837
			38.3128	0.46899	29.6531	0.21618
			38.3333	0.53249	29.6634	0.25218
			38.3538	0.49507	29.6736	0.14186
			38.3742	0.37505	29.6839	0.12599
			38.3947	0.15871	29.6941	0.1138
			38.4152	0.32768	29.7043	0.1341
			38.4356	0.32231	29.7146	0.19135
			38.4561	0.3353	29.7248	0.23791
			38.4766	0.31617	29.735	0.03885
			38.4971	0.31309	29.7453	0.1236
			38.5175	0.45447	29.7555	0.42516
			38.538	0.23118	29.7657	0.22047
			38.5585	0.43449	29.776	-0.02104
			38.579	0.6011	29.7862	0.24052
			38.5994	0.50162	29.7965	0.12527
			38.6199	0.37233	29.8067	0.16058
			38.6404	0.28662	29.8169	-0.04348
			38.6608	0.39583	29.8272	0.16814
			38.6813	0.42706	29.8374	0.01657
			38.7018	0.31609	29.8476	0.22376
			38.7223	0.34272	29.8579	0.02976
			38.7427	0.37391	29.8681	0.07069
			38.7632	0.39593	29.8783	0.03038
			38.7837	0.48217	29.8886	0.24763
			38.8041	0.46746	29.8988	0.03668
			38.8246	0.39312	29.909	0.03949
			38.8451	0.36694	29.9193	0.22112
			38.8656	0.49442	29.9295	0.1433
			38.886	0.3994	29.9398	0.32368
			38.9065	0.192	29.95	0.13149
			38.927	0.17495	29.9602	0.35867
			38.9475	0.32992	29.9705	0.06217
			38.9679	0.11788	29.9807	0.18185
			38.9884	0.16274	29.9909	0.12591
			39.0089	0.22822	30.0012	0.20941
			39.0293	0.13772	30.0114	-0.05153
			39.0498	0.14126	30.0216	0.19128
			39.0703	0.10809	30.0319	-0.01022
			39.0908	-0.05812	30.0421	0.12884
			39.1112	0.06235	30.0524	-0.02079
			39.1317	0.38466	30.0626	0.0064
			39.1522	0.23906	30.0728	0.31421
			39.1726	0.1095	30.0831	0.02771
			39.1931	0.0671	30.0933	0.23551
			39.2136	0.31826	30.1035	0.14207
			39.2341	0.14281	30.1138	0.04432
			39.2545	0.17376	30.124	0.13276
			39.275	0.14508	30.1342	0.15932
			39.2955	0.0774	30.1445	0.04407
			39.3159	0.15189	30.1547	0
			39.3364	0.07043	30.1649	0.09194
			39.3569	0.17244	30.1752	-0.09481
			39.3774	-0.09483	30.1854	-0.13162
			39.3978	-0.0456	30.1957	0.08163
			39.4183	0.25592	30.2059	0.01357
			39.4388	-0.03431	30.2161	0.19426
			39.4593	0.10893	30.2264	0.01751
			39.4797	0.03426	30.2366	0.20507
			39.5002	0.04675	30.2468	-0.08173
			39.5207	-0.02792	30.2571	0.09464
			39.5411	0.20701	30.2673	0.21283
			39.5616	-0.00989	30.2775	0.20415
			39.5821	0.16082	30.2878	0.04427
			39.6026	0.34528	30.298	-0.14004
			39.623	0.16962	30.3083	-0.04367
			39.6435	0.14764	30.3185	0.37327
			39.664	0.11418	30.3287	0.18647
			39.6844	0.01189	30.339	-0.05904
			39.7049	0.09309	30.3492	0.24165
			39.7254	-0.00233	30.3594	-0.1364
			39.7459	0.30133	30.3697	0.22809
			39.7663	-0.03724	30.3799	0.05191
			39.7868	-0.06158	30.3901	0.09635
			39.8073	0.2214	30.4004	0.15835
			39.8277	-0.16765	30.4106	-0.04096
			39.8482	0.42495	30.4208	0.20161
			39.8687	0.07488	30.4311	0.2511
			39.8892	0.16058	30.4413	0.02617
			39.9096	-0.01062	30.4516	-0.09808
			39.9301	0.25167	30.4618	0.11761
			39.9506	0.32587	30.472	0.0433
			39.9711	-0.09764	30.4823	0.0878
			39.9915	0.35727	30.4925	0.03599
			40.012	0.14017	30.5027	0.04356
			40.0325	0.14094	30.513	0.14493
			40.0529	0.06601	30.5232	0.07874
			40.0734	0.25254	30.5334	0.15319
			40.0939	0.29687	30.5437	-0.05669
			40.1144	0.14624	30.5539	0.014
			40.1348	0.24558	30.5642	0.23662
			40.1553	0.02841	30.5744	0.50294
			40.1758	0.03142	30.5846	0.25238
			40.1962	0.14679	30.5949	0.2
			40.2167	0.1085	30.6051	0.15632
			40.2372	0.22157	30.6153	0.26576
			40.2577	0.16262	30.6256	0.25526
			40.2781	0.14722	30.6358	0.1972
			40.2986	0.05156	30.646	0.12914
			40.3191	0.28616	30.6563	0.01801
			40.3395	-0.06412	30.6665	-0.06317
			40.36	0.26909	30.6768	0.0607
			40.3805	0.20091	30.687	0.15389
			40.401	0.06621	30.6972	0.30834
			40.4214	0.08058	30.7075	0.33971
			40.4419	0.19128	30.7177	0.2979
			40.4624	0.10701	30.7279	0.34359
			40.4829	-0.05294	30.7382	-0.00504
			40.5033	0.21827	30.7484	0.39128
			40.5238	0.25325	30.7586	0.2026
			40.5443	0.23088	30.7689	0.43147
			40.5647	0.28189	30.7791	0.35466
			40.5852	0.31914	30.7893	0.4041
			40.6057	0.1018	30.7996	0.38235
			40.6262	0.02206	30.8098	0.43241
			40.6466	-0.09439	30.8201	0.41879
			40.6671	0.10567	30.8303	0.4726
			40.6876	0.07178	30.8405	0.53142
			40.708	0.25118	30.8508	0.45904
			40.7285	0.18975	30.861	0.52411
			40.749	-0.007	30.8712	0.37355
			40.7695	0.07147	30.8815	0.33742
			40.7899	0.07652	30.8917	0.44686
			40.8104	0.15269	30.9019	0.50943
			40.8309	-0.0074	30.9122	0.64955
			40.8513	-0.04824	30.9224	0.73212
			40.8718	0.04855	30.9327	0.43224
			40.8923	0.02835	30.9429	0.59481
			40.9128	0.25356	30.9531	0.60238
			40.9332	0.05902	30.9634	0.74312
			40.9537	0.26816	30.9736	0.63694
			40.9742	0.1562	30.9838	0.79076
			40.9947	0.31945	30.9941	0.62338
			41.0151	-0.00126	31.0043	0.80094
			41.0356	0.13905	31.0145	0.85789
			41.0561	0.12797	31.0248	0.98488
			41.0765	0.13523	31.035	0.71245
			41.097	0.11726	31.0452	0.97689
			41.1175	0.0213	31.0555	1.03264
			41.138	0.24414	31.0657	1.05083
			41.1584	0.21238	31.076	1.12783
			41.1789	-0.10607	31.0862	1.16414
			41.1994	-0.03462	31.0964	1.17734
			41.2198	0.16066	31.1067	1.22996
			41.2403	0.03485	31.1169	1.2369
			41.2608	-0.10473	31.1271	1.32384
			41.2813	0.19835	31.1374	1.37084
			41.3017	0.10232	31.1476	1.37153
			41.3222	0.10034	31.1578	1.4066
			41.3427	0.11211	31.1681	1.44609
			41.3632	0.33718	31.1783	1.61803
			41.3836	0.11728	31.1886	1.73378
			41.4041	0.14739	31.1988	1.53947
			41.4246	0.04217	31.209	1.75266
			41.445	0.13417	31.2193	1.53841
			41.4655	0.26289	31.2295	1.59535
			41.486	0.3182	31.2397	1.6298
			41.5065	0.1258	31.25	1.62367
			41.5269	0.06641	31.2602	1.88748
			41.5474	0.20198	31.2704	1.83255
			41.5679	0.15406	31.2807	1.88267
			41.5883	0.09924	31.2909	1.72399
			41.6088	0.10177	31.3011	1.77593
			41.6293	-0.0035	31.3114	1.7523
			41.6498	-0.03998	31.3216	1.85799
			41.6702	0.20564	31.3319	1.67749
			41.6907	0.07053	31.3421	1.53068
			41.7112	0.1946	31.3523	1.5895
			41.7316	0.1191	31.3626	1.46087
			41.7521	0.2248	31.3728	1.65094
			41.7726	0.55069	31.383	1.71663
			41.7931	0.27565	31.3933	1.38863
			41.8135	0.18637	31.4035	1.47744
			41.834	0.21637	31.4137	1.39626
			41.8545	0.07664	31.424	1.27076
			41.875	0.16855	31.4342	1.2152
			41.8954	-0.10423	31.4445	1.19407
			41.9159	0.12299	31.4547	1.18101
			41.9364	0.14609	31.4649	1.15233
			41.9568	0.23797	31.4752	0.92433
			41.9773	-0.02335	31.4854	0.99502
			41.9978	0.04561	31.4956	1.11009
			42.0183	0.02281	31.5059	0.95646
			42.0387	0.12844	31.5161	1.11215
			42.0592	-0.07326	31.5263	0.78847
			42.0797	0.11723	31.5366	0.89546
			42.1001	0.04624	31.5468	0.5699
			42.1206	0.04865	31.557	0.78247
			42.1411	-0.02921	31.5673	0.76822
			42.1616	0.15209	31.5775	0.68766
			42.182	0.2898	31.5878	0.58841
			42.2025	-0.09541	31.598	0.58847
			42.223	0.13634	31.6082	0.65291
			42.2434	0.10202	31.6185	0.53304
			42.2639	0.01725	31.6287	0.46623
			42.2844	0.2467	31.6389	0.62567
			42.3049	0.32018	31.6492	0.59204
			42.3253	0.32483	31.6594	0.56023
			42.3458	0.37537	31.6696	0.45593
			42.3663	0.1048	31.6799	0.12792
			42.3868	0.17139	31.6901	0.43799
			42.4072	0.31135	31.7004	0.65061
			42.4277	0.25408	31.7106	0.3288
			42.4482	0.38029	31.7208	0.13074
			42.4686	0.3918	31.7311	0.26649
			42.4891	0.33451	31.7413	0.24031
			42.5096	0.19236	31.7515	0.21725
			42.5301	0.25434	31.7618	0.38987
			42.5505	0.36217	31.772	0.52619
			42.571	0.33009	31.7822	0.16751
			42.5915	0.29343	31.7925	0.17263
			42.6119	0.28887	31.8027	0.10457
			42.6324	0.06413	31.8129	0.28401
			42.6529	0.31415	31.8232	0.20038
			42.6734	0.28206	31.8334	0.2317
			42.6938	0.2706	31.8437	0.12245
			42.7143	0.15135	31.8539	0.17501
			42.7348	0.25458	31.8641	0.01258
			42.7552	0.46558	31.8744	0.08333
			42.7757	0.23623	31.8846	-0.02473
			42.7962	0.20183	31.8948	0.29909
			42.8167	0.16513	31.9051	-0.03892
			42.8371	0.11924	31.9153	0.11302
			42.8576	0.19492	31.9255	0.21934
			42.8781	0.11234	31.9358	-0.10491
			42.8986	0.12609	31.946	0.10515
			42.919	0.28661	31.9563	0.0934
			42.9395	0.12603	31.9665	0.00597
			42.96	0.33702	31.9767	0.27728
			42.9804	0.15579	31.987	0.14366
			43.0009	0.19475	31.9972	-0.01503
			43.0214	0.13966	32.0074	0.30316
			43.0419	0.1121	32.0177	0.00579
			43.0623	0.12352	32.0279	0.0646
			43.0828	0.14182	32.0381	0.28592
			43.1033	0.18994	32.0484	0.28104
			43.1237	0.38712	32.0586	0.19236
			43.1442	0.14395	32.0688	-0.04132
			43.1647	0.21499	32.0791	0.19192
			43.1852	0.14613	32.0893	-0.12114
			43.2056	0.14605	32.0996	-0.06289
			43.2261	0.11158	32.1098	-0.03095
			43.2466	-0.02611	32.12	0.00224
			43.267	0.11142	32.1303	0.11112
			43.2875	0.19391	32.1405	0.09306
			43.308	0.02411	32.1507	0
			43.3285	0.25568	32.161	0.16469
			43.3489	0.2487	32.1712	0.08619
			43.3694	0.10182	32.1814	0.09706
			43.3899	0.19347	32.1917	0.05425
			43.4104	0.2186	32.2019	0.18512
			43.4308	0.10381	32.2122	0.10169
			43.4513	0.06472	32.2224	0.2588
			43.4718	0.23434	32.2326	-0.19658
			43.4922	0.03468	32.2429	-0.10813
			43.5127	0.31209	32.2531	-0.00914
			43.5332	0.34179	32.2633	-0.00765
			43.5537	0.25223	32.2736	0.3083
			43.5741	0.32778	32.2838	-0.11834
			43.5946	0.10748	32.294	0.14066
			43.6151	0.14405	32.3043	-0.02277
			43.6355	0.1462	32.3145	-0.1094
			43.656	0.16671	32.3247	-0.03916
			43.6765	-0.03756	32.335	0.01678
			43.697	0.08386	32.3452	0.1164
			43.7174	0.25344	32.3555	-0.05766
			43.7379	-0.01735	32.3657	-0.06366
			43.7584	0.23709	32.3759	0.15221
			43.7788	0.24839	32.3862	0.02815
			43.7993	0.24136	32.3964	0.01277
			43.8198	0.01414	32.4066	0.02926
			43.8403	0.06444	32.4169	0.03395
			43.8607	0.11472	32.4271	0.05857
			43.8812	0.21777	32.4373	0.04257
			43.9017	0.36439	32.4476	-0.37087
			43.9222	0.26559	32.4578	0.25063
			43.9426	0.20807	32.4681	-0.07343
			43.9631	0.08404	32.4783	0.18182
			43.9836	0.07698	32.4885	0.29518
			44.004	0.0699	32.4988	-0.01137
			44.0245	0.000910061	32.509	0.142
			44.045	0.24613	32.5192	0.12849
			44.0655	-0.06369	32.5295	0.18568
			44.0859	0.2251	32.5397	0.1253
			44.1064	0.25013	32.5499	0.18992
			44.1269	0.28662	32.5602	-0.04101
			44.1473	0.16485	32.5704	0.05361
			44.1678	0.27244	32.5806	0.2676
			44.1883	0.18737	32.5909	0.14417
			44.2088	0.15505	32.6011	0.22816
			44.2292	0.18006	32.6114	0.11348
			44.2497	0.09727	32.6216	-0.02065
			44.2702	0.10622	32.6318	-0.01291
			44.2907	0.11747	32.6421	0.18866
			44.3111	0.16081	32.6523	0.15765
			44.3316	0.27068	32.6625	0.04477
			44.3521	0.27962	32.6728	0.16634
			44.3725	0.40782	32.683	0.35471
			44.393	0.23327	32.6932	0.22808
			44.4135	0.32019	32.7035	0.03527
			44.434	0.15251	32.7137	0.22489
			44.4544	0.2463	32.724	0.06646
			44.4749	0.24605	32.7342	0.25983
			44.4954	0.28479	32.7444	0.22194
			44.5158	0.25471	32.7547	0.40976
			44.5363	0.26822	32.7649	0.17376
			44.5568	0.42622	32.7751	0.22025
			44.5773	0.42366	32.7854	0.26619
			44.5977	0.40275	32.7956	0.19456
			44.6182	0.53551	32.8058	0.24543
			44.6387	0.25084	32.8161	0.46075
			44.6591	0.44322	32.8263	0.33849
			44.6796	0.59891	32.8365	0.12811
			44.7001	0.24313	32.8468	0.24218
			44.7206	0.4768	32.857	0.37805
			44.741	0.5155	32.8673	0.36837
			44.7615	0.4143	32.8775	0.16923
			44.782	0.56309	32.8877	0.22948
			44.8025	0.55822	32.898	0.4048
			44.8229	0.41113	32.9082	0.19629
			44.8434	0.40166	32.9184	0.31966
			44.8639	0.51604	32.9287	0.2431
			44.8843	0.60518	32.9389	0.60397
			44.9048	0.50167	32.9491	0.36484
			44.9253	0.39357	32.9594	0.28453
			44.9458	0.6639	32.9696	0.37477
			44.9662	0.32643	32.9799	0.36572
			44.9867	0.39951	32.9901	0.31596
			45.0072	0.6859	33.0003	0.4887
			45.0276	0.40805	33.0106	0.3859
			45.0481	0.51094	33.0208	0.13927
			45.0686	0.35007	33.031	0.36763
			45.0891	0.31534	33.0413	0.2792
			45.1095	0.55354	33.0515	0.4207
			45.13	0.22753	33.0617	0.31657
			45.1505	0.2272	33.072	0.31626
			45.1709	0.2108	33.0822	0.34213
			45.1914	0.29074	33.0924	0.3255
			45.2119	0.23994	33.1027	0.35456
			45.2324	0.26483	33.1129	0.42856
			45.2528	0.25989	33.1232	0.3345
			45.2733	0.46826	33.1334	0.42224
			45.2938	0.16517	33.1436	0.55999
			45.3143	0.11665	33.1539	0.55531
			45.3347	0.0429	33.1641	0.48805
			45.3552	0.14575	33.1743	0.42204
			45.3757	0.14998	33.1846	0.40736
			45.3961	0.32393	33.1948	0.47698
			45.4166	-0.07781	33.205	0.4066
			45.4371	0.04798	33.2153	0.48254
			45.4576	0.17605	33.2255	0.27029
			45.478	0.26742	33.2358	0.23373
			45.4985	0.04916	33.246	0.53522
			45.519	0.27126	33.2562	0.56609
			45.5394	0.03694	33.2665	0.50516
			45.5599	0.10537	33.2767	0.50915
			45.5804	0.18756	33.2869	0.54752
			45.6009	0.13442	33.2972	0.38784
			45.6213	0.12715	33.3074	0.55746
			45.6418	0.0442	33.3176	0.6152
			45.6623	0.07363	33.3279	0.43614
			45.6827	0.35993	33.3381	0.43951
			45.7032	0.13247	33.3484	0.41921
			45.7237	0.17565	33.3586	0.64508
			45.7442	0.09269	33.3688	0.60594
			45.7646	0.16568	33.3791	0.63501
			45.7851	-0.10078	33.3893	0.58901
			45.8056	-0.03696	33.3995	0.46987
			45.8261	0.14612	33.4098	0.38769
			45.8465	0.11819	33.42	0.54169
			45.867	0.18658	33.4302	0.6163
			45.8875	0.19076	33.4405	0.73975
			45.9079	0.08713	33.4507	0.64249
			45.9284	0.02708	33.4609	0.59211
			45.9489	0.04501	33.4712	0.44243
			45.9694	0.1501	33.4814	0.54142
			45.9898	0.18866	33.4917	0.65174
			46.0103	0.19283	33.5019	0.63573
			46.0308	0.34378	33.5121	0.61535
			46.0512	0.16903	33.5224	0.74755
			46.0717	0.20071	33.5326	0.66716
			46.0922	0.40441	33.5428	0.72116
			46.1127	0.05535	33.5531	0.7396
			46.1331	0.06638	33.5633	0.49984
			46.1536	0.32282	33.5735	0.86071
			46.1741	0.30174	33.5838	0.82916
			46.1945	0.10175	33.594	0.8944
			46.215	0.24122	33.6043	0.83409
			46.2355	0.1582	33.6145	0.80871
			46.256	0.27244	33.6247	0.88645
			46.2764	0.30638	33.635	0.82865
			46.2969	0.23254	33.6452	0.76889
			46.3174	0.24814	33.6554	0.86288
			46.3379	0.11925	33.6657	0.83258
			46.3583	0.01328	33.6759	0.8322
			46.3788	-0.02388	33.6861	0.92494
			46.3993	-0.04268	33.6964	0.93276
			46.4197	0.05776	33.7066	0.818
			46.4402	0.0229	33.7168	0.85699
			46.4607	0.24032	33.7271	0.78856
			46.4812	0.18481	33.7373	0.82318
			46.5016	0.12011	33.7476	0.75163
			46.5221	0.1724	33.7578	0.82624
			46.5426	-0.09184	33.768	0.80586
			46.563	0.12786	33.7783	0.78493
			46.5835	0.22142	33.7885	0.58455
			46.604	-0.14832	33.7987	0.62542
			46.6245	0.11955	33.809	0.76886
			46.6449	0.20622	33.8192	0.70598
			46.6654	0.00849	33.8294	0.63372
			46.6859	0.008	33.8397	0.78529
			46.7063	0.11989	33.8499	0.62928
			46.7268	-0.07555	33.8602	0.5896
			46.7473	0.10515	33.8704	0.83672
			46.7678	0.04962	33.8806	0.60196
			46.7882	-0.01052	33.8909	0.75603
			46.8087	-0.00872	33.9011	0.76565
			46.8292	0.19721	33.9113	0.80652
			46.8497	0.12102	33.9216	0.61559
			46.8701	0.22143	33.9318	0.57396
			46.8906	-0.04971	33.942	0.65983
			46.9111	0.07135	33.9523	0.69389
			46.9315	0.02726	33.9625	0.54726
			46.952	0.20565	33.9727	0.54376
			46.9725	-0.08156	33.983	0.74845
			46.993	0.02803	33.9932	1.02307
			47.0134	-0.19497	34.0035	0.64089
			47.0339	-0.03722	34.0137	0.28988
			47.0544	0.03107	34.0239	0.65575
			47.0748	0.17275	34.0342	0.66857
			47.0953	0.09884	34.0444	0.80256
			47.1158	0.10749	34.0546	0.54968
			47.1363	0.00605	34.0649	0.605
			47.1567	0.06745	34.0751	0.50024
			47.1772	-0.07757	34.0853	0.53173
			47.1977	0.20172	34.0956	0.47643
			47.2182	0.00854	34.1058	0.49542
			47.2386	0.06075	34.1161	0.41574
			47.2591	-0.0384	34.1263	0.30848
			47.2796	0.11015	34.1365	0.40498
			47.3	0.16925	34.1468	0.45842
			47.3205	-0.13863	34.157	0.40241
			47.341	0.01222	34.1672	0.29891
			47.3615	0.19746	34.1775	0.46797
			47.3819	0.25655	34.1877	0.50822
			47.4024	0.22619	34.1979	0.24971
			47.4229	-0.23765	34.2082	0.4894
			47.4433	0.09207	34.2184	0.5359
			47.4638	0.15116	34.2286	0.51177
			47.4843	0.16667	34.2389	0.49271
			47.5048	-0.12286	34.2491	0.45045
			47.5252	0.00961	34.2594	0.5339
			47.5457	0.1375	34.2696	0.38477
			47.5662	0.11172	34.2798	0.41063
			47.5866	0.25336	34.2901	0.32783
			47.6071	0.15648	34.3003	0.2687
			47.6276	0.24767	34.3105	0.44081
			47.6481	-0.0717	34.3208	0.17176
			47.6685	0.03783	34.331	0.30638
			47.689	0.13131	34.3412	0.51287
			47.7095	0.02983	34.3515	0.27569
			47.73	0.06138	34.3617	0.72281
			47.7504	0.00118	34.372	0
			47.7709	0.15658	34.3822	0.49459
			47.7914	0.07574	34.3924	0.3773
			47.8118	0.00177	34.4027	0.08627
			47.8323	0.13194	34.4129	0.2796
			47.8528	0.17036	34.4231	0.44606
			47.8733	-0.03892	34.4334	0.41753
			47.8937	0.11187	34.4436	0.03399
			47.9142	0.14341	34.4538	0.31733
			47.9347	0.09926	34.4641	0.15005
			47.9551	0.14226	34.4743	0.23151
			47.9756	0.16003	34.4845	0.18922
			47.9961	0.06083	34.4948	0.48069
			48.0166	0.152	34.505	0.2009
			48.037	-0.03208	34.5153	0.36862
			48.0575	0.00863	34.5255	0.15633
			48.078	-0.00801	34.5357	0.17841
			48.0984	0.13819	34.546	0.29488
			48.1189	0.01834	34.5562	0.13822
			48.1394	0.25629	34.5664	0.26781
			48.1599	0.26947	34.5767	0.17302
			48.1803	0.16566	34.5869	0.22136
			48.2008	0.1536	34.5971	0.10782
			48.2213	0.13237	34.6074	0.11617
			48.2418	0.20747	34.6176	0.04575
			48.2622	0.18164	34.6279	0.05222
			48.2827	0.0916	34.6381	0.38306
			48.3032	0.02679	34.6483	0.25264
			48.3236	0.08123	34.6586	0.40286
			48.3441	0.29853	34.6688	0.1262
			48.3646	0.04564	34.679	0.11891
			48.3851	0.12073	34.6893	0.221
			48.4055	0.06737	34.6995	0.15996
			48.426	0.092	34.7097	0.0183
			48.4465	0.09599	34.72	0.25414
			48.4669	0.13208	34.7302	0.2831
			48.4874	0.0512	34.7404	0.14081
			48.5079	0.1584	34.7507	0.01041
			48.5284	0.10504	34.7609	-0.04063
			48.5488	-0.02172	34.7712	0.24459
			48.5693	-0.06361	34.7814	0.06417
			48.5898	0.05046	34.7916	-0.11311
			48.6102	0.19434	34.8019	-0.0854
			48.6307	0.02401	34.8121	0.16294
			48.6512	0.27799	34.8223	0.27378
			48.6717	0.04344	34.8326	0.3165
			48.6921	-0.07645	34.8428	0.28358
			48.7126	0.00321	34.853	0.17442
			48.7331	0.29618	34.8633	0.41839
			48.7536	0.0341	34.8735	0.26297
			48.774	-0.00781	34.8838	0.17319
			48.7945	-0.07723	34.894	0.23465
			48.815	-0.13748	34.9042	0.12674
			48.8354	0.05914	34.9145	0.04571
			48.8559	0.09293	34.9247	-0.05658
			48.8764	-0.02007	34.9349	0.16175
			48.8969	0.07564	34.9452	0.03885
			48.9173	0.09565	34.9554	0.08781
			48.9378	-0.02194	34.9656	-0.04323
			48.9583	-0.06384	34.9759	0.08511
			48.9787	0.2291	34.9861	-0.04843
			48.9992	-0.03069	34.9963	0.21929
			49.0197	-0.08866	35.0066	-0.10675
			49.0402	0.01164	35.0168	0.14409
			49.0606	0.19449	35.0271	0.06743
			49.0811	-0.10201	35.0373	-0.02798
			49.1016	0.26893	35.0475	0.04411
			49.122	0.11233	35.0578	-0.06068
			49.1425	-0.10619	35.068	-0.14734
			49.163	0.21887	35.0782	-0.14025
			49.1835	0.19072	35.0885	0.12747
			49.2039	0.09375	35.0987	0.1633
			49.2244	0.11146	35.1089	0.08601
			49.2449	-0.06119	35.1192	0.07186
			49.2654	0.08497	35.1294	0.05082
			49.2858	-0.03494	35.1397	-0.01709
			49.3063	-0.09291	35.1499	-0.16125
			49.3268	-0.01098	35.1601	-0.01729
			49.3472	-0.04144	35.1704	0.10855
			49.3677	-0.0329	35.1806	-0.13061
			49.3882	0.000863455	35.1908	-0.0479
			49.4087	-0.15345	35.2011	0.02419
			49.4291	-0.01877	35.2113	0.0394
			49.4496	0.02187	35.2215	0.11274
			49.4701	-0.00859	35.2318	0.06796
			49.4905	-0.03905	35.242	0.14004
			49.511	0.18278	35.2522	-0.11662
			49.5315	0.21654	35.2625	0.2361
			49.552	-0.09833	35.2727	0.00444
			49.5724	0.15561	35.283	-0.14222
			49.5929	0.00358	35.2932	0.09049
			49.6134	-0.04523	35.3034	-0.1118
			49.6339	0.08715	35.3137	-0.17345
			49.6543	0.0842	35.3239	-0.16574
			49.6748	0.0652	35.3341	-0.13616
			49.6953	0.09666	35.3444	0.04094
			49.7157	0.00655	35.3546	0.03302
			49.7362	0.01736	35.3648	-0.08677
			49.7567	0.20937	35.3751	0.04658
			49.7772	0.0688	35.3853	0.03804
			49.7976	0.10254	35.3956	-0.05987
			49.8181	0.05372	35.4058	-0.01403
			49.8386	0.02783	35.416	-0.21445
			49.859	0.16707	35.4263	-0.29985
			49.8795	0.00586	35.4365	-0.12902
			49.9	-0.07737	35.4467	-0.30068
			49.9205	0.11921	35.457	-0.08734
			49.9409	0.0612	35.4672	-0.000875664
			49.9614	0.13164	35.4774	-0.21066
			49.9819	0.00483	35.4877	-0.0817
			50.0023	0.10507	35.4979	0.03102
			50.0228	0.13192	35.5081	-0.16377
			50.0433	-0.04764	35.5184	-0.20918
			50.0638	-0.01162	35.5286	-0.06522
			50.0842	0.06569	35.5389	0
			50.1047	0.10171	35.5491	-0.1857
			50.1252	0.007	35.5593	0.03735
			50.1457	-0.00744	35.5696	0.04797
			50.1661	0.17995	35.5798	-0.01148
			50.1866	0.19992	35.59	-0.12781
			50.2071	0.13502	35.6003	-0.15156
			50.2275	0.1091	35.6105	-0.05414
			50.248	0.30109	35.6207	-0.03359
			50.2685	0.01829	35.631	0.07328
			50.289	-0.00532	35.6412	-0.000545094
			50.3094	-0.00372	35.6515	0.1257
			50.3299	0.05064	35.6617	0.03438
			50.3504	0.08894	35.6719	-0.2482
			50.3708	0.15247	35.6822	-0.0432
			50.3913	-0.07299	35.6924	-0.14703
			50.4118	0.1832	35.7026	0.21289
			50.4323	0.26508	35.7129	0.21351
			50.4527	0.27814	35.7231	0.01531
			50.4732	0.06185	35.7333	0.07711
			50.4937	0.02217	35.7436	0.02523
			50.5141	0.03293	35.7538	-0.04484
			50.5346	0.23178	35.764	0.04133
			50.5551	0.04989	35.7743	0.17508
			50.5756	0.17075	35.7845	0
			50.596	0.04848	35.7948	0.14398
			50.6165	-0.08296	35.805	0.19978
			50.637	0.12276	35.8152	0.06434
			50.6575	0.23215	35.8255	0.12832
			50.6779	0.08694	35.8357	-0.0365
			50.6984	0.33624	35.8459	0.17806
			50.7189	0.08094	35.8562	0.02016
			50.7393	0.19949	35.8664	0.09284
			50.7598	0.08869	35.8766	0.1549
			50.7803	0.08339	35.8869	0.22387
			50.8008	0.15836	35.8971	0.09593
			50.8212	0.04984	35.9074	0.04616
			50.8417	0.29454	35.9176	0.32134
			50.8622	0.24795	35.9278	0.13402
			50.8826	0.05457	35.9381	0.07175
			50.9031	0.16623	35.9483	0.19568
			50.9236	0.25267	35.9585	0.23086
			50.9441	0.35974	35.9688	0.35484
			50.9645	0.148	35.979	0.29627
			50.985	0.33076	35.9892	0.14457
			51.0055	0.32545	35.9995	0.46918
			51.0259	0.16875	36.0097	0.23811
			51.0464	0.27123	36.02	0.23396
			51.0669	0.14665	36.0302	0.31914
			51.0874	0.32941	36.0404	0.30682
			51.1078	0.33325	36.0507	0.36892
			51.1283	0.67885	36.0609	0.36161
			51.1488	0.65976	36.0711	0.40929
			51.1693	0.57187	36.0814	0.62451
			51.1897	0.67204	36.0916	0.32782
			51.2102	0.8135	36.1018	0.4055
			51.2307	1.06505	36.1121	0.70573
			51.2511	1.13082	36.1223	0.36779
			51.2716	1.35255	36.1325	0.25359
			51.2921	1.48942	36.1428	0.51695
			51.3126	2.02307	36.153	0.53213
			51.333	2.74021	36.1633	0.42985
			51.3535	3.71423	36.1735	0.37316
			51.374	4.82586	36.1837	0.53584
			51.3944	6.36868	36.194	0.79982
			51.4149	7.65691	36.2042	0.6625
			51.4354	8.60341	36.2144	0.66831
			51.4559	8.85953	36.2247	0.65041
			51.4763	8.88399	36.2349	0.65934
			51.4968	8.03002	36.2451	0.72202
			51.5173	7.36871	36.2554	0.79037
			51.5377	7.05601	36.2656	0.73681
			51.5582	6.74332	36.2759	0.84766
			51.5787	6.6164	36.2861	1.04096
			51.5992	6.18903	36.2963	0.76115
			51.6196	5.29146	36.3066	0.87262
			51.6401	4.5728	36.3168	0.8128
			51.6606	3.67524	36.327	0.88549
			51.6811	2.87171	36.3373	1.02946
			51.7015	2.809	36.3475	1.08652
			51.722	2.11556	36.3577	1.1742
			51.7425	1.69047	36.368	1.1388
			51.7629	1.56124	36.3782	1.35086
			51.7834	1.20496	36.3884	1.24354
			51.8039	1.17436	36.3987	1.09627
			51.8244	1.00614	36.4089	1.3452
			51.8448	0.74617	36.4192	1.43918
			51.8653	0.69263	36.4294	1.36561
			51.8858	0.66202	36.4396	1.79829
			51.9062	0.50526	36.4499	1.69602
			51.9267	0.70859	36.4601	1.62182
			51.9472	0.41881	36.4703	1.80826
			51.9677	0.44553	36.4806	1.95536
			51.9881	0.25665	36.4908	1.81866
			52.0086	0.63888	36.501	1.94135
			52.0291	0.42248	36.5113	1.97845
			52.0495	0.25195	36.5215	2.18988
			52.07	0.16169	36.5318	2.06011
			52.0905	0.50492	36.542	2.16216
			52.111	0.13943	36.5522	2.58234
			52.1314	0.31293	36.5625	2.3107
			52.1519	0.18597	36.5727	2.41963
			52.1724	0.24937	36.5829	2.57793
			52.1929	0.18663	36.5932	2.51191
			52.2133	-0.10777	36.6034	2.73084
			52.2338	-0.000792665	36.6136	2.83915
			52.2543	0.26673	36.6239	2.92125
			52.2747	0.06636	36.6341	3.31206
			52.2952	0.27655	36.6443	3.21911
			52.3157	0.26884	36.6546	3.17747
			52.3362	0.12581	36.6648	3.52015
			52.3566	0.06764	36.6751	3.4585
			52.3771	0.13561	36.6853	3.57243
			52.3976	0.04303	36.6955	3.74136
			52.418	0.06283	36.7058	3.77346
			52.4385	0.01383	36.716	3.90552
			52.459	0.09786	36.7262	3.99008
			52.4795	0.07637	36.7365	4.26905
			52.4999	0.26818	36.7467	4.20486
			52.5204	0.07239	36.7569	4.57254
			52.5409	0.06466	36.7672	4.45152
			52.5614	0.12803	36.7774	4.7567
			52.5818	0.06754	36.7877	4.87568
			52.6023	0.1722	36.7979	4.79336
			52.6228	0.04978	36.8081	4.81979
			52.6432	-0.03594	36.8184	5.04627
			52.6637	0.09164	36.8286	5.2027
			52.6842	0.35684	36.8388	5.02476
			52.7047	0.21836	36.8491	5.26248
			52.7251	0.15786	36.8593	5.32017
			52.7456	0.09736	36.8695	5.31285
			52.7661	-0.02736	36.8798	5.53932
			52.7865	-0.10163	36.89	5.36263
			52.807	0.03282	36.9002	5.14844
			52.8275	0.21773	36.9105	5.21054
			52.848	-0.01021	36.9207	5.3326
			52.8684	0.28019	36.931	5.03532
			52.8889	0.07977	36.9412	5.05175
			52.9094	0.15458	36.9514	5.17694
			52.9298	0.13076	36.9617	4.90341
			52.9503	0.02896	36.9719	4.61859
			52.9708	0.14734	36.9821	4.6519
			52.9913	0.06388	36.9924	4.64775
			53.0117	0.06298	37.0026	4.45481
			53.0322	-0.02965	37.0128	4.33937
			53.0527	0.07267	37.0231	4.17647
			53.0732	0.22544	37.0333	3.80852
			53.0936	0.20389	37.0436	3.85313
			53.1141	0.28327	37.0538	3.75018
			53.1346	0.25255	37.064	3.64849
			53.155	0.25852	37.0743	3.40622
			53.1755	0.18422	37.0845	3.52577
			53.196	0.1512	37.0947	3.37345
			53.2165	0.20763	37.105	3.15868
			53.2369	-0.07769	37.1152	3.13074
			53.2574	0.15075	37.1254	3.2253
			53.2779	0.09021	37.1357	2.9499
			53.2983	-0.00016821	37.1459	2.80195
			53.3188	0.03102	37.1561	2.70401
			53.3393	0.03239	37.1664	2.84049
			53.3598	0.00624	37.1766	2.52942
			53.3802	-0.0268	37.1869	2.27715
			53.4007	0.08695	37.1971	2.56108
			53.4212	0.12271	37.2073	2.31251
			53.4416	0.16535	37.2176	2.26586
			53.4621	0.07038	37.2278	2.03104
			53.4826	0.06256	37.238	1.79247
			53.5031	0.06851	37.2483	1.94583
			53.5235	0.17994	37.2585	1.89413
			53.544	0.04139	37.2687	1.95556
			53.5645	0.04503	37.279	1.84329
			53.585	0.22298	37.2892	1.78285
			53.6054	0.12569	37.2995	1.70995
			53.6259	0.09951	37.3097	1.88076
			53.6464	0.02746	37.3199	1.85281
			53.6668	0.10677	37.3302	1.62804
			53.6873	0.19068	37.3404	1.6301
			53.7078	0.06816	37.3506	1.6409
			53.7283	0.16123	37.3609	1.70925
			53.7487	0.09604	37.3711	1.71444
			53.7692	0.07902	37.3813	1.67962
			53.7897	0.04823	37.3916	1.59984
			53.8101	0.14588	37.4018	1.41753
			53.8306	0.05316	37.412	1.65083
			53.8511	-0.03039	37.4223	1.76731
			53.8716	0.05579	37.4325	1.91062
			53.892	0.16031	37.4428	1.81647
			53.9125	0.0997	37.453	1.8829
			53.933	0.16293	37.4632	1.91371
			53.9534	0.07937	37.4735	2.01518
			53.9739	0.21829	37.4837	2.13287
			53.9944	0.06821	37.4939	2.11555
			54.0149	0.23006	37.5042	2.26515
			54.0353	0.04558	37.5144	2.33783
			54.0558	0.12715	37.5246	2.77301
			54.0763	0.38303	37.5349	2.70199
			54.0968	0.26964	37.5451	2.86967
			54.1172	0.09202	37.5554	2.90677
			54.1377	0.2034	37.5656	3.27758
			54.1582	-0.03614	37.5758	3.68401
			54.1786	0.39632	37.5861	4.01174
			54.1991	0.35632	37.5963	4.19317
			54.2196	0.25438	37.6065	4.54648
			54.2401	0.23502	37.6168	4.99295
			54.2605	0.20417	37.627	5.35438
			54.281	0.51278	37.6372	5.89269
			54.3015	0.3535	37.6475	6.34417
			54.3219	0.3387	37.6577	6.8006
			54.3424	0.35602	37.6679	7.43828
			54.3629	0.46049	37.6782	7.86413
			54.3834	0.47322	37.6884	8.43494
			54.4038	0.6052	37.6987	8.61392
			54.4243	0.78076	37.7089	9.07972
			54.4448	0.69486	37.7191	9.51178
			54.4652	0.74885	37.7294	9.67263
			54.4857	1.07579	37.7396	9.79219
			54.5062	0.66648	37.7498	9.75299
			54.5267	0.86726	37.7601	9.6401
			54.5471	0.63914	37.7703	9.7434
			54.5676	0.61744	37.7805	9.45796
			54.5881	0.70124	37.7908	9.24944
			54.6086	0.72082	37.801	9.03337
			54.629	0.50186	37.8113	8.67547
			54.6495	0.97786	37.8215	8.0569
			54.67	0.55477	37.8317	7.79771
			54.6904	0.29222	37.842	7.42106
			54.7109	0.41271	37.8522	6.80812
			54.7314	0.34053	37.8624	6.2733
			54.7519	0.42431	37.8727	6.0029
			54.7723	0.34524	37.8829	5.63746
			54.7928	0.38315	37.8931	5.32014
			54.8133	0.28573	37.9034	4.58224
			54.8337	0.31445	37.9136	4.31992
			54.8542	0.25831	37.9238	4.03885
			54.8747	0.25492	37.9341	3.69846
			54.8952	0.33181	37.9443	3.48176
			54.9156	0.32153	37.9546	3.20199
			54.9361	0.11171	37.9648	2.91092
			54.9566	0.29868	37.975	2.5486
			54.9771	0.14849	37.9853	2.25008
			54.9975	-0.06364	37.9955	2.41276
			55.018	0.07974	38.0057	1.99482
			55.0385	0.27588	38.016	1.94504
			55.0589	0.04081	38.0262	1.63585
			55.0794	0.22317	38.0364	1.71103
			55.0999	0.25645	38.0467	1.43813
			55.1204	0.04432	38.0569	1.50707
			55.1408	0.26796	38.0672	1.29167
			55.1613	0.18196	38.0774	1.09997
			55.1818	0.11661	38.0876	1.11578
			55.2022	0.16822	38.0979	1.07788
			55.2227	0.19002	38.1081	0.79182
			55.2432	0.22786	38.1183	0.58762
			55.2637	0.057	38.1286	0.88972
			55.2841	0.00768	38.1388	0.85053
			55.3046	0.22442	38.149	0.56571
			55.3251	0.16593	38.1593	0.85156
			55.3455	0.02715	38.1695	0.4755
			55.366	0.13609	38.1797	0.7238
			55.3865	0.14869	38.19	0.44278
			55.407	0.36312	38.2002	0.63109
			55.4274	0.17158	38.2105	0.70194
			55.4479	0.1383	38.2207	0.56149
			55.4684	0.02933	38.2309	0.5823
			55.4889	0.32862	38.2412	0.41565
			55.5093	0.11643	38.2514	0.41896
			55.5298	0.14736	38.2616	0.47289
			55.5503	0.137	38.2719	0.48124
			55.5707	0.17251	38.2821	0.35517
			55.5912	0.32499	38.2923	0.51411
			55.6117	0.02564	38.3026	0.34558
			55.6322	0.27215	38.3128	0.34014
			55.6526	0.10122	38.3231	0.48724
			55.6731	0.20553	38.3333	0.38367
			55.6936	0.11029	38.3435	0.35323
			55.714	0.1022	38.3538	0.23033
			55.7345	0.36934	38.364	0.46239
			55.755	0.453	38.3742	0.32007
			55.7755	0.16279	38.3845	0.33217
			55.7959	0.06065	38.3947	0.58673
			55.8164	0.20393	38.4049	0.38566
			55.8369	0.11326	38.4152	0.36151
			55.8573	0.37121	38.4254	0.46357
			55.8778	0.20714	38.4356	0.49125
			55.8983	0.36187	38.4459	0.37273
[truncated: 1,618 more rows]

## Sheet: Figure 2a
										inset
			Co3O4		Co3O4/CeO2
		1.20062	-0.00623	1.20137	-0.14928					Co3O4	507	4.93288
		1.20165	0.000356414	1.20207	-0.08302					Co3O4/CeO2	423	7.85093
		1.20365	0.00458	1.20389	-0.04559
		1.20562	0.00576	1.20584	-0.03142
		1.20764	0.00639	1.20779	-0.01995
		1.20961	0.0077	1.20973	-0.01049
		1.21161	0.00739	1.2117	-0.00226
		1.21361	0.00832	1.21366	0.00485
		1.21559	0.00886	1.21562	0.01176
		1.2176	0.00903	1.2176	0.0182
		1.21958	0.01045	1.21955	0.02335
		1.2216	0.01043	1.22153	0.0281
		1.22358	0.01133	1.2235	0.03233
		1.22559	0.01136	1.22549	0.03718
		1.2276	0.01172	1.22747	0.04174
		1.22958	0.0128	1.22945	0.04524
		1.2316	0.01229	1.23144	0.04901
		1.23359	0.01335	1.23342	0.05176
		1.2356	0.01374	1.2354	0.05487
		1.2376	0.01346	1.2374	0.05766
		1.23958	0.01479	1.23938	0.06082
		1.24158	0.01419	1.24138	0.06386
		1.24357	0.01513	1.24335	0.06594
		1.24559	0.01523	1.24534	0.06843
		1.2476	0.01523	1.24734	0.07086
		1.24959	0.01624	1.24931	0.07279
		1.25159	0.01562	1.2513	0.07465
		1.25358	0.01672	1.25329	0.07726
		1.2556	0.01702	1.25531	0.07923
		1.2576	0.01644	1.25729	0.08101
		1.2596	0.01723	1.25928	0.08305
		1.26158	0.01672	1.26129	0.0845
		1.26357	0.01734	1.26326	0.08606
		1.26557	0.01776	1.26526	0.08763
		1.26756	0.01735	1.26725	0.08968
		1.26955	0.01836	1.26922	0.0904
		1.27157	0.01816	1.27124	0.09239
		1.27355	0.0185	1.27323	0.0934
		1.27556	0.01919	1.27522	0.09467
		1.27756	0.01811	1.27719	0.09627
		1.27956	0.01927	1.27919	0.09829
		1.28156	0.01948	1.28118	0.09916
		1.28355	0.01891	1.28315	0.10101
		1.28555	0.02004	1.28515	0.10304
		1.28755	0.01922	1.28715	0.10388
		1.28955	0.01965	1.28914	0.10454
		1.29154	0.0205	1.29113	0.10637
		1.29354	0.02011	1.29311	0.10786
		1.29553	0.02111	1.29513	0.1095
		1.29753	0.02112	1.29713	0.11085
		1.29955	0.02107	1.2991	0.11246
		1.30155	0.02215	1.30108	0.11344
		1.30352	0.02188	1.30309	0.11513
		1.30553	0.02262	1.30509	0.11628
		1.30753	0.02322	1.30708	0.11685
		1.30953	0.02305	1.30907	0.11882
		1.31152	0.02439	1.31106	0.12055
		1.31352	0.02437	1.31305	0.12164
		1.31553	0.02422	1.31506	0.12296
		1.31749	0.02587	1.31704	0.12388
		1.3195	0.02563	1.31904	0.12572
		1.32149	0.0269	1.32101	0.12688
		1.32348	0.02725	1.32301	0.12861
		1.32548	0.02695	1.32501	0.12964
		1.32747	0.02892	1.32698	0.13105
		1.32948	0.02777	1.32898	0.13279
		1.33147	0.02923	1.33099	0.13384
		1.33346	0.02929	1.33298	0.13528
		1.33548	0.02923	1.33498	0.13691
		1.33746	0.03106	1.33698	0.13899
		1.33948	0.03019	1.33897	0.14012
		1.34146	0.03189	1.34094	0.14157
		1.34346	0.03208	1.34293	0.14331
		1.34547	0.03183	1.34494	0.14468
		1.34747	0.0334	1.34693	0.14612
		1.34947	0.03253	1.34892	0.14769
		1.35145	0.03435	1.35091	0.14963
		1.35345	0.03426	1.35292	0.15107
		1.35544	0.03424	1.35489	0.1528
		1.35743	0.03593	1.35689	0.15411
		1.35943	0.03494	1.35887	0.15606
		1.36142	0.03684	1.36086	0.15726
		1.36344	0.03667	1.36287	0.15913
		1.36543	0.0368	1.36484	0.16002
		1.36743	0.03875	1.36684	0.16128
		1.36944	0.03793	1.36882	0.16265
		1.37139	0.03973	1.37081	0.16465
		1.37341	0.03963	1.37279	0.16672
		1.37539	0.03992	1.37477	0.16873
		1.37739	0.0415	1.37679	0.16965
		1.37939	0.04037	1.37878	0.17095
		1.3814	0.04238	1.38074	0.17322
		1.3834	0.04212	1.38275	0.17433
		1.3854	0.0422	1.38476	0.17633
		1.38739	0.04392	1.38673	0.17796
		1.38939	0.04268	1.38873	0.17965
		1.39139	0.04478	1.39073	0.18116
		1.3934	0.04443	1.39272	0.18256
		1.39537	0.04441	1.39469	0.18429
		1.39737	0.0461	1.3967	0.18585
		1.39936	0.04487	1.39868	0.18769
		1.40136	0.04685	1.40069	0.18944
		1.40337	0.04657	1.40266	0.19105
		1.40535	0.04699	1.40467	0.19283
		1.40736	0.04909	1.40664	0.19471
		1.40934	0.04781	1.40864	0.19609
		1.41134	0.05018	1.41064	0.19792
		1.41334	0.04957	1.41262	0.20003
		1.41532	0.05042	1.41461	0.20194
		1.41733	0.05248	1.41661	0.20364
		1.41934	0.05048	1.41859	0.20479
		1.42133	0.05282	1.42057	0.20725
		1.42333	0.0518	1.42255	0.20963
		1.42531	0.05302	1.42454	0.21151
		1.42733	0.05478	1.42654	0.21326
		1.42931	0.05311	1.42853	0.21492
		1.43131	0.05629	1.43051	0.21758
		1.43331	0.05496	1.4325	0.22057
		1.43529	0.05592	1.4345	0.22205
		1.43729	0.05701	1.4365	0.22352
		1.43931	0.05564	1.43848	0.22583
		1.44131	0.0583	1.44048	0.22756
		1.44329	0.05687	1.44246	0.22996
		1.44528	0.05818	1.44446	0.23241
		1.44728	0.05944	1.44644	0.23404
		1.44928	0.05793	1.44841	0.23685
		1.45129	0.06093	1.45042	0.23975
		1.45327	0.05933	1.45241	0.24173
		1.45527	0.06079	1.4544	0.24364
		1.45727	0.06179	1.4564	0.24663
		1.45927	0.06053	1.45838	0.2495
		1.46127	0.06327	1.46036	0.25168
		1.46327	0.06117	1.46235	0.25452
		1.46526	0.06342	1.46434	0.25736
		1.46726	0.06374	1.46634	0.25956
		1.46925	0.06271	1.4683	0.26192
		1.47124	0.06549	1.4703	0.2642
		1.47324	0.06332	1.47226	0.26684
		1.47524	0.0654	1.47424	0.27063
		1.47723	0.06569	1.47624	0.27388
		1.47921	0.06441	1.47821	0.277
		1.48123	0.06713	1.4802	0.2808
		1.48324	0.06494	1.48217	0.28427
		1.48523	0.06649	1.48418	0.28751
		1.48722	0.0667	1.48614	0.29125
		1.48923	0.06549	1.48811	0.29587
		1.49122	0.06804	1.49012	0.30088
		1.49323	0.06643	1.49207	0.30498
		1.49521	0.06789	1.49405	0.30936
		1.4972	0.06885	1.49603	0.31432
		1.49921	0.06716	1.498	0.31951
		1.5012	0.07016	1.49998	0.32559
		1.50321	0.06847	1.50195	0.33168
		1.5052	0.06991	1.50392	0.33799
		1.50719	0.07087	1.50588	0.34423
		1.5092	0.06993	1.50785	0.35248
		1.5112	0.07306	1.50981	0.36
		1.5132	0.07178	1.51177	0.36833
		1.5152	0.07302	1.51373	0.37769
		1.51717	0.07463	1.51567	0.3867
		1.51919	0.07299	1.51763	0.39609
		1.52117	0.07559	1.51957	0.40642
		1.52316	0.07475	1.52152	0.41792
		1.52516	0.07619	1.52345	0.42987
		1.52714	0.07815	1.52539	0.44257
		1.52916	0.07658	1.52735	0.45648
		1.53113	0.08054	1.52927	0.47043
		1.53314	0.07969	1.5312	0.48513
		1.53513	0.08142	1.53314	0.501
		1.53711	0.08348	1.53505	0.51834
		1.53913	0.08264	1.53698	0.53647
		1.54109	0.08623	1.53888	0.55494
		1.54311	0.08527	1.54079	0.57515
		1.5451	0.08717	1.5427	0.59574
		1.54706	0.09021	1.54458	0.61924
		1.54908	0.08984	1.54646	0.64334
		1.55107	0.09413	1.54834	0.66817
		1.55306	0.09402	1.55024	0.69493
		1.55505	0.09688	1.55209	0.72317
		1.55703	0.10031	1.55395	0.75196
		1.55902	0.10027	1.5558	0.78337
		1.561	0.10588	1.55766	0.8174
		1.56302	0.1065	1.55949	0.85194
		1.56498	0.11063	1.56131	0.88819
		1.56697	0.11601	1.56312	0.92759
		1.56895	0.1174	1.56495	0.96711
		1.57091	0.12456	1.56674	1.00962
		1.57289	0.12684	1.56853	1.05395
		1.57487	0.13289	1.57032	1.10033
		1.57684	0.14022	1.57208	1.14864
		1.57882	0.14377	1.57384	1.19988
		1.58078	0.15355	1.57559	1.25366
		1.58275	0.15926	1.57733	1.30823
		1.5847	0.16775	1.57905	1.36766
		1.58667	0.17951	1.58076	1.42985
		1.58863	0.18572	1.58247	1.49303
		1.59055	0.20046	1.58416	1.5602
		1.5925	0.21208	1.58582	1.63032
		1.59443	0.22449	1.58749	1.70234
		1.59635	0.24342	1.58913	1.77756
		1.5983	0.25603	1.59077	1.85611
		1.60019	0.27694	1.59238	1.93709
		1.60212	0.29798	1.594	2.02182
		1.60401	0.31767	1.59557	2.11019
		1.60589	0.34619	1.59715	2.20126
		1.60778	0.36974	1.59869	2.29611
		1.60962	0.4013	1.60023	2.39376
		1.61148	0.43647	1.60177	2.49502
		1.61332	0.46727	1.60326	2.59999
		1.61514	0.51043	1.60476	2.70839
		1.61696	0.54909	1.60626	2.81899
		1.61877	0.59288	1.6077	2.93403
		1.62053	0.64445	1.60915	3.05215
		1.62231	0.6899	1.61058	3.1743
		1.62405	0.74889	1.61199	3.29957
		1.62579	0.80428	1.6134	3.42805
		1.62753	0.86266	1.61477	3.55949
		1.62923	0.92887	1.61612	3.6946
		1.63096	0.98693	1.61748	3.83429
		1.63263	1.05763	1.61882	3.97712
		1.63434	1.1242	1.62011	4.12452
		1.63604	1.18777	1.62143	4.274
		1.6377	1.26179	1.62271	4.42377
		1.63942	1.32486	1.624	4.57834
		1.64112	1.39498	1.62527	4.73436
		1.64281	1.46211	1.62651	4.89471
		1.64454	1.52327	1.62773	5.05918
		1.64623	1.58891	1.62895	5.22452
		1.64799	1.64209	1.63016	5.39557
		1.64975	1.69827	1.63137	5.56929
		1.65152	1.74834	1.63255	5.74271
		1.65335	1.78723	1.63373	5.91547
		1.65514	1.83248	1.63492	6.0882
		1.657	1.86143	1.6361	6.26875
		1.65885	1.89303	1.63721	6.45676
		1.66071	1.91988	1.63834	6.64149
		1.66264	1.93773	1.63949	6.82679
		1.66452	1.96551	1.64059	7.01362
		1.66644	1.98193	1.64171	7.20022
		1.66831	2.00766	1.64282	7.39296
		1.6702	2.03746	1.64389	7.58645
		1.67206	2.06657	1.645	7.78066
		1.67382	2.11341	1.64607	7.97808
		1.67564	2.15885	1.64715	8.17103
		1.67734	2.21861	1.64822	8.37286
		1.67905	2.28633	1.64928	8.57321
		1.68075	2.35286	1.65033	8.77455
		1.68238	2.43571	1.65138	8.97893
		1.68403	2.51475	1.65241	9.18397
		1.68562	2.60509	1.65343	9.39358
		1.6872	2.69861	1.65447	9.60007
		1.68878	2.79057	1.65549	9.80909
		1.69027	2.89767	1.6565	10.0169
		1.69183	2.99805	1.65754	10.2281
		1.69332	3.10851	1.6585	10.4464
		1.69481	3.22149	1.65949	10.6592
		1.6963	3.33185	1.66054	10.8647
		1.69773	3.45438	1.66147	11.0891
		1.69921	3.57183	1.66246	11.309
		1.70064	3.69824	1.66336	11.5443
		1.70206	3.82444	1.66429	11.7702
		1.70349	3.95096	1.66528	11.9905
		1.70485	4.09017	1.6662	12.2171
		1.70626	4.22014	1.66715	12.4436
		1.70761	4.36126	1.66805	12.6744
		1.70897	4.50131	1.66899	12.8991
		1.71031	4.64243	1.66992	13.1283
		1.71163	4.79462	1.67084	13.357
		1.71298	4.93925	1.67178	13.5867
		1.71426	5.09561	1.67268	13.8178
		1.71555	5.24846	1.67358	14.0575
		1.71686	5.40259	1.67448	14.2892
		1.71812	5.5649	1.67544	14.5122
		1.71941	5.72225	1.67638	14.7377
		1.72065	5.88821	1.67731	14.97
		1.72189	6.05688	1.67816	15.2086
		1.72311	6.22533	1.67907	15.4466
		1.72432	6.40137	1.67998	15.6797
		1.72555	6.57197	1.68085	15.9168
		1.72674	6.75301	1.68173	16.1562
		1.72793	6.93241	1.68262	16.3957
		1.72905	7.12607	1.6834	16.6534
		1.73021	7.31356	1.68428	16.8958
		1.7313	7.50941	1.68507	17.1588
		1.7324	7.70592	1.68575	17.4384
		1.73356	7.89509	1.68664	17.6753
		1.73468	8.09165	1.68748	17.9229
		1.73578	8.28938	1.68836	18.1644
		1.7369	8.4873	1.68922	18.4079
		1.73793	8.69479	1.68999	18.6661
		1.73902	8.89552	1.6908	18.9189
		1.74008	9.09845	1.69162	19.1718
		1.74114	9.30984	1.6924	19.431
		1.74221	9.5158	1.69317	19.695
		1.74323	9.72997	1.69391	19.9608
		1.74428	9.93947	1.69469	20.2195
		1.74527	10.16	1.69556	20.4621
		1.74629	10.377	1.6964	20.7139
		1.74729	10.5972	1.69722	20.9631
		1.74828	10.8209	1.69804	21.215
		1.74929	11.0383	1.6989	21.4633
		1.75025	11.268	1.6997	21.7136
		1.75124	11.4914	1.70048	21.9722
		1.75208	11.7429	1.70122	22.2442
		1.75305	11.9672	1.70203	22.4986
		1.75403	12.1928	1.70289	22.7441
		1.75492	12.4378	1.70374	22.9892
		1.75592	12.6615	1.70455	23.2458
		1.75684	12.8983	1.7049	23.5922
		1.75777	13.1344	1.70568	23.8562
		1.75868	13.375	1.70656	24.0971
		1.75956	13.6204	1.70729	24.3641
		1.76053	13.8496	1.70809	24.6216
		1.7614	14.0943	1.70892	24.8755
		1.76228	14.3427	1.70955	25.1638
		1.76316	14.5835	1.7097	25.5575
		1.76395	14.8533	1.71044	25.826
		1.76487	15.0913	1.71124	26.0829
		1.76576	15.3381	1.71205	26.338
		1.76668	15.5746	1.71282	26.6015
		1.76755	15.8211	1.71361	26.8553
		1.76846	16.065	1.71441	27.1176
		1.76933	16.3134	1.71513	27.3894
		1.77016	16.5719	1.71591	27.6483
		1.77098	16.8301	1.7167	27.9096
		1.77184	17.0791	1.71746	28.1744
		1.77266	17.3414	1.71838	28.405
		1.77355	17.5865	1.71901	28.6985
		1.77448	17.8208	1.71974	28.9646
		1.77527	18.0868	1.72064	29.2028
		1.77595	18.3781	1.7214	29.468
		1.77669	18.6593	1.7221	29.7451
		1.77749	18.9169	1.72263	30.0548
		1.7783	19.1825	1.7232	30.3636
		1.77924	19.4181	1.72393	30.637
		1.78007	19.6737	1.72467	30.908
		1.78082	19.9508	1.72535	31.1881
		1.78167	20.2036	1.7261	31.4556
		1.78242	20.4789	1.72689	31.713
		1.78313	20.7632	1.72751	32.0068
		1.78383	21.0487	1.72812	32.3036
		1.7846	21.3195	1.7289	32.5633
		1.78548	21.5657	1.72963	32.8341
		1.78627	21.831	1.73043	33.0859
		1.78706	22.0991	1.73117	33.3571
		1.7877	22.393	1.7319	33.6269
		1.7884	22.6852	1.7329	33.8407
		1.78913	22.962	1.7331	34.2265
		1.79	23.2132	1.73377	34.5122
		1.7909	23.4524	1.73452	34.7769
		1.79172	23.7127	1.73527	35.0431
		1.79213	23.8806	1.73574	35.18
		1.79221	23.9098	1.73582	35.1958
		1.79175	23.7732	1.7355	35.0382
		1.79108	23.4809	1.73507	34.7005
		1.79043	23.1855	1.73464	34.3698
		1.78982	22.88	1.73422	34.0314
		1.78928	22.5591	1.73381	33.6903
		1.78857	22.2749	1.7331	33.4152
		1.78792	21.9771	1.73272	33.0692
		1.78735	21.6645	1.7322	32.7502
		1.78665	21.3743	1.73167	32.4378
		1.78596	21.0875	1.73091	32.175
		1.78509	20.8367	1.72991	31.96
		1.78438	20.5552	1.72953	31.6198
		1.7836	20.2882	1.72902	31.2966
		1.78296	19.9875	1.72846	30.9927
		1.78224	19.7052	1.7279	30.6813
		1.78151	19.4218	1.72718	30.4121
		1.78085	19.1252	1.72651	30.1227
		1.78016	18.837	1.72602	29.8035
		1.77946	18.5542	1.72505	29.5817
		1.77869	18.2812	1.72449	29.2743
		1.77799	17.9949	1.72392	28.9708
		1.77737	17.6927	1.72335	28.6591
		1.77663	17.4153	1.72272	28.3711
		1.7758	17.1567	1.72213	28.0664
		1.77502	16.8888	1.72152	27.7686
		1.77425	16.6173	1.7209	27.4751
		1.77352	16.3352	1.72042	27.1519
		1.77272	16.0749	1.71981	26.8577
		1.77194	15.8042	1.71917	26.566
		1.77124	15.519	1.71847	26.289
		1.77042	15.2593	1.71795	25.9723
		1.76961	14.9968	1.71721	25.7051
		1.76877	14.7398	1.71657	25.4171
		1.76797	14.4754	1.71594	25.1202
		1.76711	14.2208	1.71532	24.8255
		1.76628	13.967	1.71465	24.5434
		1.76548	13.7065	1.71386	24.2864
		1.76454	13.471	1.71316	24.0096
		1.76365	13.2261	1.71249	23.7278
		1.76283	12.969	1.7119	23.4219
		1.76191	12.727	1.71106	23.171
		1.76104	12.4793	1.71041	22.8859
		1.76014	12.2364	1.70977	22.5961
		1.75925	11.9956	1.70917	22.3002
		1.75837	11.7429	1.70855	22.0043
		1.75746	11.5061	1.70777	21.7456
		1.75655	11.2663	1.70694	21.4949
		1.75564	11.0246	1.70626	21.2087
		1.75425	10.8915	1.70556	20.9323
		1.75337	10.6446	1.70475	20.6777
		1.75241	10.4156	1.70398	20.4196
		1.75146	10.1834	1.70331	20.1353
		1.75049	9.95565	1.70248	19.881
		1.74953	9.73004	1.70178	19.6063
		1.74857	9.49784	1.70111	19.322
		1.74756	9.27883	1.70033	19.0606
		1.74656	9.05744	1.69961	18.7897
		1.74559	8.83867	1.69886	18.5238
		1.74455	8.62396	1.6981	18.2594
		1.74354	8.40288	1.69732	17.9961
		1.74247	8.19754	1.69657	17.7338
		1.74142	7.98508	1.6958	17.471
		1.74039	7.77747	1.69501	17.2128
		1.73931	7.57639	1.6942	16.9615
		1.73825	7.36744	1.69337	16.7039
		1.73713	7.17688	1.69255	16.4544
		1.73602	6.97785	1.69176	16.2003
		1.73493	6.78258	1.69087	15.9559
		1.73377	6.59259	1.69013	15.6934
		1.73264	6.39926	1.68932	15.436
		1.73148	6.21813	1.68855	15.1766
		1.73033	6.0315	1.68776	14.9171
		1.72913	5.85221	1.68695	14.663
		1.72795	5.67492	1.68612	14.4105
		1.72674	5.49602	1.6853	14.1564
		1.72551	5.32763	1.68445	13.9107
		1.72427	5.15859	1.68348	13.6907
		1.72304	4.9907	1.68263	13.4454
		1.72182	4.82604	1.68172	13.2127
		1.72055	4.66017	1.68082	12.9797
		1.71927	4.50212	1.67998	12.7309
		1.71798	4.34092	1.67911	12.489
		1.71668	4.1882	1.67823	12.2497
		1.71538	4.03555	1.67736	12.0096
		1.71406	3.88512	1.67643	11.7796
		1.71269	3.74507	1.67555	11.5421
		1.71135	3.59701	1.67467	11.3001
		1.70997	3.46094	1.67382	11.0599
		1.7086	3.32166	1.67291	10.8287
		1.70723	3.18523	1.67194	10.6066
		1.70583	3.0556	1.67092	10.3999
		1.70443	2.92103	1.67003	10.1653
		1.703	2.79757	1.66909	9.93917
		1.70156	2.67286	1.66811	9.71841
		1.70011	2.55273	1.66714	9.49536
		1.69862	2.43695	1.66621	9.26986
		1.69718	2.31662	1.66525	9.04451
		1.69568	2.20881	1.66431	8.82237
		1.69419	2.09556	1.66334	8.60071
		1.69267	1.98991	1.66232	8.39003
		1.69113	1.88655	1.66129	8.185
		1.68964	1.78084	1.66027	7.97346
		1.68806	1.68586	1.65929	7.75784
		1.68652	1.58295	1.65825	7.54728
		1.68494	1.49058	1.65725	7.33648
		1.68338	1.397	1.65622	7.12909
		1.68178	1.30299	1.65518	6.92435
		1.68019	1.21788	1.65413	6.72463
		1.67861	1.12609	1.65307	6.52346
		1.67698	1.04515	1.65203	6.31912
		1.67537	0.95835	1.65096	6.12056
		1.67375	0.87534	1.64986	5.92604
		1.67211	0.79652	1.6488	5.72556
		1.67049	0.71082	1.6477	5.53384
		1.66883	0.63755	1.64659	5.34391
		1.66723	0.55287	1.64546	5.15706
		1.66559	0.47544	1.64434	4.97239
		1.66393	0.39951	1.64321	4.7886
		1.6623	0.31784	1.64204	4.60754
		1.66063	0.24588	1.64089	4.42859
		1.65899	0.16364	1.6397	4.25639
		1.65733	0.09162	1.63851	4.09345
		1.65567	0.01491	1.63729	3.91879
		1.65402	-0.06276	1.63609	3.74815
		1.65233	-0.13022	1.63488	3.57946
		1.65068	-0.20848	1.63364	3.41545
		1.64897	-0.27375	1.63239	3.25478
		1.64728	-0.34148	1.6311	3.09932
		1.64555	-0.4043	1.62981	2.94956
		1.64381	-0.45878	1.62851	2.80164
		1.64208	-0.51743	1.62716	2.65968
		1.64027	-0.55887	1.62582	2.52077
		1.63846	-0.60548	1.62443	2.38661
		1.63663	-0.63877	1.62304	2.25905
		1.63474	-0.66461	1.62163	2.13449
		1.63285	-0.68999	1.62019	2.01508
		1.63089	-0.69593	1.61872	1.90164
		1.62893	-0.70454	1.61725	1.79121
		1.62691	-0.69637	1.61574	1.68806
		1.62485	-0.68382	1.61419	1.58997
		1.62277	-0.66664	1.61264	1.49627
		1.62063	-0.63465	1.61107	1.40682
		1.6185	-0.60758	1.60943	1.32284
		1.61633	-0.5668	1.60783	1.24445
		1.61416	-0.53076	1.60615	1.16897
		1.61197	-0.49087	1.60449	1.09709
		1.60979	-0.44674	1.60281	1.03042
		1.60762	-0.4121	1.6011	0.96716
		1.60544	-0.37045	1.59938	0.90673
		1.60329	-0.33932	1.59766	0.84903
		1.60116	-0.30633	1.59591	0.79457
		1.59903	-0.27741	1.59416	0.74285
		1.59694	-0.25807	1.59239	0.69339
		1.59483	-0.23328	1.59063	0.64648
		1.59277	-0.21927	1.58883	0.60096
		1.59067	-0.20121	1.58704	0.55836
		1.58864	-0.18745	1.58522	0.5171
		1.58658	-0.1787	1.58339	0.47772
		1.58452	-0.165	1.58158	0.44004
		1.58249	-0.16034	1.57975	0.40501
		1.58045	-0.15053	1.57793	0.37051
		1.57843	-0.14498	1.57607	0.33862
		1.57642	-0.14093	1.57421	0.30787
		1.57438	-0.13415	1.57237	0.27793
		1.57238	-0.13331	1.57049	0.25122
		1.57036	-0.12701	1.56862	0.22326
		1.56835	-0.12626	1.56675	0.19672
		1.56635	-0.1241	1.56487	0.17123
		1.56433	-0.12056	1.563	0.14807
		1.56233	-0.12159	1.5611	0.12513
		1.56032	-0.1178	1.55921	0.10181
		1.55832	-0.11816	1.55728	0.08057
		1.55631	-0.11741	1.55539	0.06118
		1.55431	-0.11542	1.55348	0.04138
		1.55232	-0.11755	1.55157	0.0245
		1.55031	-0.1147	1.54968	0.00754
		1.54831	-0.1168	1.54774	-0.00951
		1.54632	-0.11689	1.54581	-0.02551
		1.54431	-0.11538	1.54389	-0.04073
		1.54233	-0.11815	1.54195	-0.05472
		1.54033	-0.11597	1.54002	-0.06855
		1.53832	-0.11842	1.53807	-0.08114
		1.53634	-0.11943	1.53615	-0.0935
		1.53433	-0.11885	1.53419	-0.10581
		1.53233	-0.12177	1.53224	-0.1167
		1.53034	-0.12033	1.53031	-0.12765
		1.52835	-0.12239	1.52832	-0.13802
		1.52635	-0.12407	1.5264	-0.14768
		1.52435	-0.12229	1.52442	-0.1561
		1.52238	-0.12579	1.52247	-0.16364
		1.52037	-0.12445	1.52051	-0.17152
		1.51838	-0.12602	1.51853	-0.17941
		1.51639	-0.12727	1.51658	-0.18664
		1.51438	-0.12472	1.51461	-0.19366
		1.5124	-0.12731	1.51265	-0.19982
		1.5104	-0.12571	1.51069	-0.20672
		1.50839	-0.12532	1.5087	-0.21242
		1.50639	-0.1261	1.50672	-0.21701
		1.50438	-0.12313	1.50474	-0.22133
		1.50239	-0.12473	1.50277	-0.22606
		1.50037	-0.12189	1.50078	-0.23001
		1.49835	-0.1208	1.4988	-0.23372
		1.49637	-0.12142	1.49683	-0.23666
		1.49435	-0.11731	1.49483	-0.24037
		1.49238	-0.11855	1.49285	-0.24259
		1.49036	-0.11628	1.49085	-0.24521
		1.48833	-0.11474	1.48886	-0.24817
		1.48636	-0.11551	1.48688	-0.25023
		1.48433	-0.11213	1.4849	-0.25288
		1.48233	-0.11307	1.4829	-0.25413
		1.48034	-0.11089	1.48091	-0.25566
		1.47832	-0.1091	1.47892	-0.25774
		1.47633	-0.11039	1.47695	-0.25966
		1.47434	-0.10679	1.47495	-0.26088
		1.47232	-0.10732	1.47296	-0.26256
		1.47032	-0.10508	1.47097	-0.2625
		1.46831	-0.10257	1.46896	-0.26344
		1.46632	-0.10305	1.46698	-0.26517
		1.46429	-0.0988	1.46498	-0.26706
		1.4623	-0.09882	1.46298	-0.26719
		1.46028	-0.09625	1.461	-0.26795
		1.45827	-0.09365	1.459	-0.26888
		1.45627	-0.09344	1.45699	-0.26951
		1.45425	-0.0894	1.455	-0.26936
		1.45225	-0.08946	1.45302	-0.27023
		1.45024	-0.08753	1.451	-0.27075
		1.44821	-0.08476	1.44901	-0.27053
		1.44624	-0.08574	1.44701	-0.27033
		1.44422	-0.0824	1.44502	-0.27059
		1.44223	-0.08264	1.44303	-0.27081
		1.44022	-0.08144	1.441	-0.27121
		1.43822	-0.07981	1.43903	-0.27123
		1.43621	-0.08056	1.43702	-0.27072
		1.43421	-0.07766	1.43502	-0.27059
		1.43222	-0.07886	1.43303	-0.27106
		1.4302	-0.07732	1.43102	-0.27069
		1.42821	-0.07576	1.42902	-0.2698
		1.42621	-0.07675	1.42701	-0.26965
		1.42418	-0.07315	1.42501	-0.26878
		1.42221	-0.07451	1.42303	-0.26803
		1.42021	-0.07319	1.421	-0.2677
		1.41821	-0.07159	1.41901	-0.26749
		1.41621	-0.07306	1.41701	-0.26643
		1.41419	-0.07061	1.41501	-0.26648
		1.4122	-0.07167	1.41302	-0.26622
		1.4102	-0.07081	1.411	-0.26595
		1.40819	-0.06988	1.40899	-0.26541
		1.40622	-0.07101	1.40699	-0.26487
		1.4042	-0.06892	1.40499	-0.26403
		1.40222	-0.07028	1.403	-0.26293
		1.40019	-0.06915	1.401	-0.2628
		1.39818	-0.06807	1.39899	-0.26193
		1.39619	-0.06918	1.39697	-0.26121
		1.3942	-0.06655	1.395	-0.25994
		1.39221	-0.0674	1.39298	-0.25923
		1.39021	-0.06643	1.39099	-0.25843
		1.38821	-0.06548	1.38898	-0.25828
		1.3862	-0.06657	1.38695	-0.25769
		1.3842	-0.06465	1.38496	-0.25684
		1.38221	-0.06606	1.38298	-0.25567
		1.38019	-0.0649	1.38098	-0.25566
		1.3782	-0.06418	1.37898	-0.25503
		1.3762	-0.06521	1.37697	-0.25375
		1.37421	-0.06315	1.37497	-0.25317
		1.3722	-0.06437	1.37295	-0.25216
		1.37019	-0.06335	1.37096	-0.25126
		1.36819	-0.06273	1.36895	-0.25002
		1.3662	-0.06377	1.36695	-0.24964
		1.36419	-0.06161	1.36496	-0.24809
		1.3622	-0.06288	1.36292	-0.24737
		1.36019	-0.06171	1.36094	-0.24686
		1.35819	-0.06107	1.35894	-0.24554
		1.35618	-0.06165	1.35694	-0.245
		1.35417	-0.05993	1.35495	-0.24398
		1.35218	-0.06108	1.35292	-0.24292
		1.35019	-0.06009	1.35092	-0.24216
		1.34818	-0.05974	1.34891	-0.24189
		1.34619	-0.06056	1.34689	-0.24107
		1.34417	-0.05867	1.34491	-0.24036
		1.34216	-0.05978	1.3429	-0.2395
		1.34016	-0.05844	1.34091	-0.23825
		1.33815	-0.05792	1.33888	-0.23747
		1.33616	-0.05876	1.33689	-0.23649
		1.33417	-0.05718	1.33489	-0.23561
		1.33218	-0.05829	1.33289	-0.23463
		1.33019	-0.05713	1.33089	-0.23431
		1.32819	-0.05659	1.32888	-0.23345
		1.32618	-0.05687	1.32689	-0.23215
		1.32418	-0.05532	1.32486	-0.2317
		1.32218	-0.05622	1.32288	-0.2311
		1.32016	-0.05472	1.32085	-0.22997
		1.31816	-0.05496	1.31886	-0.2292
		1.31618	-0.05547	1.31689	-0.22855
		1.31419	-0.05404	1.31489	-0.22829
		1.31217	-0.05503	1.31288	-0.22781
		1.31019	-0.05419	1.3109	-0.2276
		1.30818	-0.05409	1.3089	-0.22736
		1.30618	-0.05459	1.30689	-0.22667
		1.30416	-0.05347	1.30488	-0.2266
		1.30218	-0.05437	1.3029	-0.2261
		1.30018	-0.05332	1.3009	-0.22538
		1.29816	-0.0533	1.2989	-0.22515
		1.29618	-0.05372	1.29691	-0.22463
		1.29418	-0.05249	1.29491	-0.22438
		1.29217	-0.05347	1.29292	-0.22481
		1.2902	-0.05276	1.29092	-0.22394
		1.28818	-0.05251	1.28892	-0.22371
		1.2862	-0.05316	1.28693	-0.22459
		1.28419	-0.05189	1.28493	-0.22401
		1.28219	-0.05294	1.28292	-0.2232
		1.28018	-0.05232	1.28091	-0.22348
		1.27817	-0.05203	1.27892	-0.22379
		1.2762	-0.05306	1.27692	-0.2235
		1.27418	-0.0519	1.27491	-0.22358
		1.2722	-0.05281	1.27292	-0.22352
		1.27018	-0.05222	1.27091	-0.22388
		1.26819	-0.0519	1.26892	-0.22453
		1.2662	-0.05271	1.26692	-0.22443
		1.26419	-0.05172	1.26492	-0.2243
		1.26222	-0.05248	1.26294	-0.2247
		1.26021	-0.05225	1.26093	-0.2255
		1.25821	-0.05223	1.25893	-0.22587
		1.25623	-0.05308	1.25694	-0.22604
		1.2542	-0.05212	1.25493	-0.2268
		1.25221	-0.05322	1.25293	-0.22723
		1.2502	-0.05287	1.25094	-0.22773
		1.24822	-0.05272	1.24895	-0.22903
		1.24622	-0.05366	1.24693	-0.22994
		1.24419	-0.05299	1.24495	-0.23048
		1.24222	-0.05398	1.24295	-0.23151
		1.24022	-0.05401	1.24095	-0.23341
		1.23821	-0.05402	1.23896	-0.23415
		1.23622	-0.05499	1.23698	-0.23517
		1.23422	-0.05455	1.23499	-0.23669
		1.23223	-0.05577	1.23297	-0.23831
		1.23022	-0.05582	1.23098	-0.23899
		1.22821	-0.05564	1.229	-0.24065
		1.22623	-0.05698	1.22699	-0.2423
		1.22423	-0.05649	1.22502	-0.24362
		1.22224	-0.05785	1.22301	-0.24543
		1.22022	-0.05823	1.22102	-0.24743
		1.21824	-0.05804	1.21903	-0.2495
		1.21624	-0.05953	1.21705	-0.25098
		1.21424	-0.05914	1.21506	-0.25307
		1.21226	-0.06045	1.2131	-0.25522
		1.21025	-0.06098	1.2111	-0.258
		1.20826	-0.06121	1.20912	-0.25999
		1.20626	-0.06227	1.20711	-0.26257
		1.20426	-0.0622	1.20513	-0.2649
		1.20225	-0.06336	1.20314	-0.26806
		1.2011	-0.06399	1.20207	-0.26985
		1.2009	-0.06646	1.20188	-0.26971
		1.20181	-0.03182	1.20238	-0.14851
		1.20377	-0.0229	1.20406	-0.07764
		1.20575	-0.01915	1.20594	-0.05354
		1.20774	-0.01445	1.20786	-0.03667
		1.20973	-0.01219	1.20979	-0.02311
		1.21171	-0.00937	1.21173	-0.01178
		1.2137	-0.00683	1.21368	-0.00224
		1.21564	-0.00544	1.21564	0.00598
		1.2166	0.00188	1.21759	0.01399
				1.21955	0.02091
				1.22153	0.02722
				1.22351	0.0327
				1.22547	0.03733
				1.22746	0.04224
				1.22943	0.04602
				1.23143	0.04971
				1.2334	0.05369
				1.23538	0.05701
				1.23735	0.05974
				1.23934	0.06296
				1.24134	0.06633
				1.24334	0.06883
				1.24531	0.071
				1.24731	0.07348
				1.2493	0.07559
				1.25132	0.07781
				1.25328	0.08003
				1.25528	0.08202
				1.25727	0.08384
				1.25926	0.08536
				1.26125	0.08717
				1.26322	0.08851
				1.26521	0.08995
				1.26722	0.09198
				1.2692	0.09363
				1.2712	0.09506
				1.27319	0.09623
				1.27519	0.09765
				1.27717	0.09913
				1.27916	0.10126
				1.28116	0.10254
				1.28314	0.10312
				1.28515	0.10485
				1.28712	0.10557
				1.28912	0.10696
				1.29111	0.10822
				1.29309	0.11015
				1.29509	0.11157
				1.29708	0.11269
				1.29907	0.11454
				1.30107	0.11527
				1.30306	0.11722
				1.30505	0.1184
				1.30704	0.11913
				1.30904	0.12088
				1.31103	0.12238
				1.31303	0.12312
				1.31498	0.1249
				1.31598	0.12708

## Sheet: Figure 2b
				1.20062	-0.00623
				1.20165	0.000356414
				1.20365	0.00458
				1.20562	0.00576
				1.20764	0.00639
				1.20961	0.0077
				1.21161	0.00739
				1.21361	0.00832
				1.21559	0.00886
				1.2176	0.00903
				1.21958	0.01045
				1.2216	0.01043
				1.22358	0.01133
				1.22559	0.01136
				1.2276	0.01172
				1.22958	0.0128
				1.2316	0.01229
				1.23359	0.01335
				1.2356	0.01374
				1.2376	0.01346
				1.23958	0.01479
				1.24158	0.01419
				1.24357	0.01513
				1.24559	0.01523
				1.2476	0.01523
				1.24959	0.01624
				1.25159	0.01562
				1.25358	0.01672
				1.2556	0.01702
				1.2576	0.01644
				1.2596	0.01723
				1.26158	0.01672
				1.26357	0.01734
				1.26557	0.01776
				1.26756	0.01735
				1.26955	0.01836
				1.27157	0.01816
				1.27355	0.0185
				1.27556	0.01919
				1.27756	0.01811
				1.27956	0.01927
				1.28156	0.01948
				1.28355	0.01891
				1.28555	0.02004
				1.28755	0.01922
				1.28955	0.01965
				1.29154	0.0205
				1.29354	0.02011
				1.29553	0.02111
				1.29753	0.02112
				1.29955	0.02107
				1.30155	0.02215
				1.30352	0.02188
				1.30553	0.02262
				1.30753	0.02322
				1.30953	0.02305
				1.31152	0.02439
				1.31352	0.02437
				1.31553	0.02422
				1.31749	0.02587
				1.3195	0.02563
				1.32149	0.0269
				1.32348	0.02725
				1.32548	0.02695
				1.32747	0.02892
				1.32948	0.02777
				1.33147	0.02923
				1.33346	0.02929
				1.33548	0.02923
				1.33746	0.03106
				1.33948	0.03019
				1.34146	0.03189
				1.34346	0.03208
				1.34547	0.03183
				1.34747	0.0334
				1.34947	0.03253
				1.35145	0.03435
				1.35345	0.03426
				1.35544	0.03424
				1.35743	0.03593
				1.35943	0.03494
				1.36142	0.03684
				1.36344	0.03667
				1.36543	0.0368
				1.36743	0.03875
				1.36944	0.03793
				1.37139	0.03973
				1.37341	0.03963
				1.37539	0.03992
				1.37739	0.0415
				1.37939	0.04037
				1.3814	0.04238
				1.3834	0.04212
				1.3854	0.0422
				1.38739	0.04392
				1.38939	0.04268
				1.39139	0.04478
				1.3934	0.04443
				1.39537	0.04441
				1.39737	0.0461
				1.39936	0.04487
				1.40136	0.04685
				1.40337	0.04657
				1.40535	0.04699
				1.40736	0.04909
				1.40934	0.04781
				1.41134	0.05018
				1.41334	0.04957
				1.41532	0.05042
				1.41733	0.05248
				1.41934	0.05048
				1.42133	0.05282
				1.42333	0.0518
				1.42531	0.05302
				1.42733	0.05478
				1.42931	0.05311
				1.43131	0.05629
				1.43331	0.05496
				1.43529	0.05592
				1.43729	0.05701
				1.43931	0.05564
				1.44131	0.0583
				1.44329	0.05687
				1.44528	0.05818
				1.44728	0.05944
				1.44928	0.05793
				1.45129	0.06093
				1.45327	0.05933
				1.45527	0.06079
				1.45727	0.06179
				1.45927	0.06053
				1.46127	0.06327
				1.46327	0.06117
				1.46526	0.06342
				1.46726	0.06374
				1.46925	0.06271
				1.47124	0.06549
				1.47324	0.06332
				1.47524	0.0654
				1.47723	0.06569
				1.47921	0.06441
				1.48123	0.06713
				1.48324	0.06494
				1.48523	0.06649
				1.48722	0.0667
				1.48923	0.06549
				1.49122	0.06804
				1.49323	0.06643
				1.49521	0.06789
				1.4972	0.06885
				1.49921	0.06716
				1.5012	0.07016
				1.50321	0.06847
				1.5052	0.06991
				1.50719	0.07087
				1.5092	0.06993
				1.5112	0.07306
				1.5132	0.07178
				1.5152	0.07302
				1.51717	0.07463
				1.51919	0.07299
				1.52117	0.07559
				1.52316	0.07475
				1.52516	0.07619
				1.52714	0.07815
				1.52916	0.07658
				1.53113	0.08054
				1.53314	0.07969
				1.53513	0.08142
				1.53711	0.08348
				1.53913	0.08264
				1.54109	0.08623
				1.54311	0.08527
				1.5451	0.08717
				1.54706	0.09021
				1.54908	0.08984
				1.55107	0.09413
				1.55306	0.09402
				1.55505	0.09688
				1.55703	0.10031
				1.55902	0.10027
				1.561	0.10588
				1.56302	0.1065
				1.56498	0.11063
				1.56697	0.11601
				1.56895	0.1174
				1.57091	0.12456
				1.57289	0.12684
				1.57487	0.13289
				1.57684	0.14022
				1.57882	0.14377
				1.58078	0.15355
				1.58275	0.15926
				1.5847	0.16775
				1.58667	0.17951
				1.58863	0.18572
				1.59055	0.20046
				1.5925	0.21208
				1.59443	0.22449
				1.59635	0.24342
				1.5983	0.25603
				1.60019	0.27694
				1.60212	0.29798
				1.60401	0.31767
				1.60589	0.34619
				1.60778	0.36974
				1.60962	0.4013
				1.61148	0.43647
				1.61332	0.46727
				1.61514	0.51043
				1.61696	0.54909
				1.61877	0.59288
				1.62053	0.64445
				1.62231	0.6899
				1.62405	0.74889
				1.62579	0.80428
				1.62753	0.86266
				1.62923	0.92887
				1.63096	0.98693
				1.63263	1.05763
				1.63434	1.1242
				1.63604	1.18777
				1.6377	1.26179
				1.63942	1.32486
				1.64112	1.39498
				1.64281	1.46211
				1.64454	1.52327
				1.64623	1.58891
				1.64799	1.64209
				1.64975	1.69827
				1.65152	1.74834
				1.65335	1.78723
				1.65514	1.83248
				1.657	1.86143
				1.65885	1.89303
				1.66071	1.91988
				1.66264	1.93773
				1.66452	1.96551
				1.66644	1.98193
				1.66831	2.00766
				1.6702	2.03746
				1.67206	2.06657
				1.67382	2.11341
				1.67564	2.15885
				1.67734	2.21861
				1.67905	2.28633
				1.68075	2.35286
				1.68238	2.43571
				1.68403	2.51475
				1.68562	2.60509
				1.6872	2.69861
				1.68878	2.79057
				1.69027	2.89767
				1.69183	2.99805
				1.69332	3.10851
				1.69481	3.22149
				1.6963	3.33185
				1.69773	3.45438
				1.69921	3.57183
				1.70064	3.69824
				1.70206	3.82444
				1.70349	3.95096
				1.70485	4.09017
				1.70626	4.22014
				1.70761	4.36126
				1.70897	4.50131
				1.71031	4.64243
				1.71163	4.79462
				1.71298	4.93925
				1.71426	5.09561
				1.71555	5.24846
				1.71686	5.40259
				1.71812	5.5649
				1.71941	5.72225
				1.72065	5.88821
				1.72189	6.05688
				1.72311	6.22533
				1.72432	6.40137
				1.72555	6.57197
				1.72674	6.75301
				1.72793	6.93241
				1.72905	7.12607
				1.73021	7.31356
				1.7313	7.50941
				1.7324	7.70592
				1.73356	7.89509
				1.73468	8.09165
				1.73578	8.28938
				1.7369	8.4873
				1.73793	8.69479
				1.73902	8.89552
				1.74008	9.09845
				1.74114	9.30984
				1.74221	9.5158
				1.74323	9.72997
				1.74428	9.93947
				1.74527	10.16
				1.74629	10.377
				1.74729	10.5972
				1.74828	10.8209
				1.74929	11.0383
				1.75025	11.268
				1.75124	11.4914
				1.75208	11.7429
				1.75305	11.9672
				1.75403	12.1928
				1.75492	12.4378
				1.75592	12.6615
				1.75684	12.8983
				1.75777	13.1344
				1.75868	13.375
				1.75956	13.6204
				1.76053	13.8496
				1.7614	14.0943
				1.76228	14.3427
				1.76316	14.5835
				1.76395	14.8533
				1.76487	15.0913
				1.76576	15.3381
				1.76668	15.5746
				1.76755	15.8211
				1.76846	16.065
				1.76933	16.3134
				1.77016	16.5719
				1.77098	16.8301
				1.77184	17.0791
				1.77266	17.3414
				1.77355	17.5865
				1.77448	17.8208
				1.77527	18.0868
				1.77595	18.3781
				1.77669	18.6593
				1.77749	18.9169
				1.7783	19.1825
				1.77924	19.4181
				1.78007	19.6737
				1.78082	19.9508
				1.78167	20.2036
				1.78242	20.4789
				1.78313	20.7632
				1.78383	21.0487
				1.7846	21.3195
				1.78548	21.5657
				1.78627	21.831
				1.78706	22.0991
				1.7877	22.393
				1.7884	22.6852
				1.78913	22.962
				1.79	23.2132
				1.7909	23.4524
				1.79172	23.7127
				1.79213	23.8806
				1.79221	23.9098
				1.79175	23.7732
				1.79108	23.4809
				1.79043	23.1855
				1.78982	22.88
				1.78928	22.5591
				1.78857	22.2749
				1.78792	21.9771
				1.78735	21.6645
				1.78665	21.3743
				1.78596	21.0875
				1.78509	20.8367
				1.78438	20.5552
				1.7836	20.2882
				1.78296	19.9875
				1.78224	19.7052
				1.78151	19.4218
				1.78085	19.1252
				1.78016	18.837
				1.77946	18.5542
				1.77869	18.2812
				1.77799	17.9949
				1.77737	17.6927
				1.77663	17.4153
				1.7758	17.1567
				1.77502	16.8888
				1.77425	16.6173
				1.77352	16.3352
				1.77272	16.0749
				1.77194	15.8042
				1.77124	15.519
				1.77042	15.2593
				1.76961	14.9968
				1.76877	14.7398
				1.76797	14.4754
				1.76711	14.2208
				1.76628	13.967
				1.76548	13.7065
				1.76454	13.471
				1.76365	13.2261
				1.76283	12.969
				1.76191	12.727
				1.76104	12.4793
				1.76014	12.2364
				1.75925	11.9956
				1.75837	11.7429
				1.75746	11.5061
				1.75655	11.2663
				1.75564	11.0246
				1.75425	10.8915
				1.75337	10.6446
				1.75241	10.4156
				1.75146	10.1834
				1.75049	9.95565
				1.74953	9.73004
				1.74857	9.49784
				1.74756	9.27883
				1.74656	9.05744
				1.74559	8.83867
				1.74455	8.62396
				1.74354	8.40288
				1.74247	8.19754
				1.74142	7.98508
				1.74039	7.77747
				1.73931	7.57639
				1.73825	7.36744
				1.73713	7.17688
				1.73602	6.97785
				1.73493	6.78258
				1.73377	6.59259
				1.73264	6.39926
				1.73148	6.21813
				1.73033	6.0315
				1.72913	5.85221
				1.72795	5.67492
				1.72674	5.49602
				1.72551	5.32763
				1.72427	5.15859
				1.72304	4.9907
				1.72182	4.82604
				1.72055	4.66017
				1.71927	4.50212
				1.71798	4.34092
				1.71668	4.1882
				1.71538	4.03555
				1.71406	3.88512
				1.71269	3.74507
				1.71135	3.59701
				1.70997	3.46094
				1.7086	3.32166
				1.70723	3.18523
				1.70583	3.0556
				1.70443	2.92103
				1.703	2.79757
				1.70156	2.67286
				1.70011	2.55273
				1.69862	2.43695
				1.69718	2.31662
				1.69568	2.20881
				1.69419	2.09556
				1.69267	1.98991
				1.69113	1.88655
				1.68964	1.78084
				1.68806	1.68586
				1.68652	1.58295
				1.68494	1.49058
				1.68338	1.397
				1.68178	1.30299
				1.68019	1.21788
				1.67861	1.12609
				1.67698	1.04515
				1.67537	0.95835
				1.67375	0.87534
				1.67211	0.79652
				1.67049	0.71082
				1.66883	0.63755
				1.66723	0.55287
				1.66559	0.47544
				1.66393	0.39951
				1.6623	0.31784
				1.66063	0.24588
				1.65899	0.16364
				1.65733	0.09162
				1.65567	0.01491
				1.65402	-0.06276
				1.65233	-0.13022
				1.65068	-0.20848
				1.64897	-0.27375
				1.64728	-0.34148
				1.64555	-0.4043
				1.64381	-0.45878
				1.64208	-0.51743
				1.64027	-0.55887
				1.63846	-0.60548
				1.63663	-0.63877
				1.63474	-0.66461
				1.63285	-0.68999
				1.63089	-0.69593
				1.62893	-0.70454
				1.62691	-0.69637
				1.62485	-0.68382
				1.62277	-0.66664
				1.62063	-0.63465
				1.6185	-0.60758
				1.61633	-0.5668
				1.61416	-0.53076
				1.61197	-0.49087
				1.60979	-0.44674
				1.60762	-0.4121
				1.60544	-0.37045
				1.60329	-0.33932
				1.60116	-0.30633
				1.59903	-0.27741
				1.59694	-0.25807
				1.59483	-0.23328
				1.59277	-0.21927
				1.59067	-0.20121
				1.58864	-0.18745
				1.58658	-0.1787
				1.58452	-0.165
				1.58249	-0.16034
				1.58045	-0.15053
				1.57843	-0.14498
				1.57642	-0.14093
				1.57438	-0.13415
				1.57238	-0.13331
				1.57036	-0.12701
				1.56835	-0.12626
				1.56635	-0.1241
				1.56433	-0.12056
				1.56233	-0.12159
				1.56032	-0.1178
				1.55832	-0.11816
				1.55631	-0.11741
				1.55431	-0.11542
				1.55232	-0.11755
				1.55031	-0.1147
				1.54831	-0.1168
				1.54632	-0.11689
				1.54431	-0.11538
				1.54233	-0.11815
				1.54033	-0.11597
				1.53832	-0.11842
				1.53634	-0.11943
				1.53433	-0.11885
				1.53233	-0.12177
				1.53034	-0.12033
				1.52835	-0.12239
				1.52635	-0.12407
				1.52435	-0.12229
				1.52238	-0.12579
				1.52037	-0.12445
				1.51838	-0.12602
				1.51639	-0.12727
				1.51438	-0.12472
				1.5124	-0.12731
				1.5104	-0.12571
				1.50839	-0.12532
				1.50639	-0.1261
				1.50438	-0.12313
				1.50239	-0.12473
				1.50037	-0.12189
				1.49835	-0.1208
				1.49637	-0.12142
				1.49435	-0.11731
				1.49238	-0.11855
				1.49036	-0.11628
				1.48833	-0.11474
				1.48636	-0.11551
				1.48433	-0.11213
				1.48233	-0.11307
				1.48034	-0.11089
				1.47832	-0.1091
				1.47633	-0.11039
				1.47434	-0.10679
				1.47232	-0.10732
				1.47032	-0.10508
				1.46831	-0.10257
				1.46632	-0.10305
				1.46429	-0.0988
				1.4623	-0.09882
				1.46028	-0.09625
				1.45827	-0.09365
				1.45627	-0.09344
				1.45425	-0.0894
				1.45225	-0.08946
				1.45024	-0.08753
				1.44821	-0.08476
				1.44624	-0.08574
				1.44422	-0.0824
				1.44223	-0.08264
				1.44022	-0.08144
				1.43822	-0.07981
				1.43621	-0.08056
				1.43421	-0.07766
				1.43222	-0.07886
				1.4302	-0.07732
				1.42821	-0.07576
				1.42621	-0.07675
				1.42418	-0.07315
				1.42221	-0.07451
				1.42021	-0.07319
				1.41821	-0.07159
				1.41621	-0.07306
				1.41419	-0.07061
				1.4122	-0.07167
				1.4102	-0.07081
				1.40819	-0.06988
				1.40622	-0.07101
				1.4042	-0.06892
				1.40222	-0.07028
				1.40019	-0.06915
				1.39818	-0.06807
				1.39619	-0.06918
				1.3942	-0.06655
				1.39221	-0.0674
				1.39021	-0.06643
				1.38821	-0.06548
				1.3862	-0.06657
				1.3842	-0.06465
				1.38221	-0.06606
				1.38019	-0.0649
				1.3782	-0.06418
				1.3762	-0.06521
				1.37421	-0.06315
				1.3722	-0.06437
				1.37019	-0.06335
				1.36819	-0.06273
				1.3662	-0.06377
				1.36419	-0.06161
				1.3622	-0.06288
				1.36019	-0.06171
				1.35819	-0.06107
				1.35618	-0.06165
				1.35417	-0.05993
				1.35218	-0.06108
				1.35019	-0.06009
				1.34818	-0.05974
				1.34619	-0.06056
				1.34417	-0.05867
				1.34216	-0.05978
				1.34016	-0.05844
				1.33815	-0.05792
				1.33616	-0.05876
				1.33417	-0.05718
				1.33218	-0.05829
				1.33019	-0.05713
				1.32819	-0.05659
				1.32618	-0.05687
				1.32418	-0.05532
				1.32218	-0.05622
				1.32016	-0.05472
				1.31816	-0.05496
				1.31618	-0.05547
				1.31419	-0.05404
				1.31217	-0.05503
				1.31019	-0.05419
				1.30818	-0.05409
				1.30618	-0.05459
				1.30416	-0.05347
				1.30218	-0.05437
				1.30018	-0.05332
				1.29816	-0.0533
				1.29618	-0.05372
				1.29418	-0.05249
				1.29217	-0.05347
				1.2902	-0.05276
				1.28818	-0.05251
				1.2862	-0.05316
				1.28419	-0.05189
				1.28219	-0.05294
				1.28018	-0.05232
				1.27817	-0.05203
				1.2762	-0.05306
				1.27418	-0.0519
				1.2722	-0.05281
				1.27018	-0.05222
				1.26819	-0.0519
				1.2662	-0.05271
				1.26419	-0.05172
				1.26222	-0.05248
				1.26021	-0.05225
				1.25821	-0.05223
				1.25623	-0.05308
				1.2542	-0.05212
				1.25221	-0.05322
				1.2502	-0.05287
				1.24822	-0.05272
				1.24622	-0.05366
				1.24419	-0.05299
				1.24222	-0.05398
				1.24022	-0.05401
				1.23821	-0.05402
				1.23622	-0.05499
				1.23422	-0.05455
				1.23223	-0.05577
				1.23022	-0.05582
				1.22821	-0.05564
				1.22623	-0.05698
				1.22423	-0.05649
				1.22224	-0.05785
				1.22022	-0.05823
				1.21824	-0.05804
				1.21624	-0.05953
				1.21424	-0.05914
				1.21226	-0.06045
				1.21025	-0.06098
				1.20826	-0.06121
				1.20626	-0.06227
				1.20426	-0.0622
				1.20225	-0.06336
				1.2011	-0.06399
				1.2009	-0.06646
				1.20181	-0.03182
				1.20377	-0.0229
				1.20575	-0.01915
				1.20774	-0.01445
				1.20973	-0.01219
				1.21171	-0.00937
				1.2137	-0.00683
				1.21564	-0.00544
				1.2166	0.00188

## Sheet: Figure 2c
					Co3O4		Co3O4/CeO2
				-1.67546	0.06553	-0.96057	0.06513
				-1.67528	0.06753	-0.95527	0.06713
				-1.67626	0.06955	-0.94898	0.0691
				-1.65454	0.07155	-0.94525	0.07108
				-1.65994	0.07352	-0.93883	0.07309
				-1.64557	0.07553	-0.9345	0.07509
				-1.63408	0.07753	-0.93238	0.07708
				-1.63726	0.07953	-0.92511	0.07907
				-1.61274	0.08152	-0.91884	0.08106
				-1.61321	0.08352	-0.91493	0.08305
				-1.61588	0.08553	-0.91023	0.08506
				-1.58728	0.08749	-0.907	0.08704
				-1.59129	0.0895	-0.9006	0.08904
				-1.57019	0.09149	-0.8966	0.09101
				-1.5647	0.09348	-0.89071	0.09301
				-1.56939	0.09548	-0.88727	0.09501
				-1.53873	0.09747	-0.88258	0.09698
				-1.55643	0.09948	-0.87684	0.09898
				-1.53415	0.10147	-0.8734	0.10099
				-1.53326	0.10346	-0.86876	0.10298
				-1.53415	0.10548	-0.86358	0.10498
				-1.50777	0.10746	-0.85701	0.10698
				-1.52008	0.10948	-0.8535	0.10897
				-1.49633	0.11146	-0.84902	0.11094
				-1.49383	0.11346	-0.84372	0.11293
				-1.49716	0.11547	-0.83958	0.11494
				-1.47631	0.11747	-0.83528	0.11693
				-1.48766	0.11947	-0.83066	0.11892
				-1.46413	0.12145	-0.82499	0.12091
				-1.46522	0.12345	-0.82082	0.12292
				-1.46551	0.12544	-0.81587	0.12489
				-1.44452	0.12743	-0.81217	0.12689
				-1.45667	0.12943	-0.80671	0.12887
				-1.43371	0.13142	-0.80338	0.13086
				-1.43574	0.13344	-0.79824	0.13287
				-1.43419	0.13543	-0.79583	0.13484
				-1.41176	0.13743	-0.79243	0.13684
				-1.42105	0.13944	-0.78873	0.13882
				-1.40084	0.14139	-0.78345	0.14081
				-1.402	0.14341	-0.77801	0.14279
				-1.39878	0.14539	-0.77281	0.14477
				-1.3819	0.14739	-0.77045	0.14679
				-1.39394	0.14939	-0.76714	0.14878
				-1.37281	0.1514	-0.7614	0.15074
				-1.37556	0.1534	-0.75864	0.15275
				-1.37468	0.1554	-0.75368	0.15476
				-1.35736	0.15739	-0.74968	0.15673
				-1.3698	0.15939	-0.74558	0.15873
				-1.34888	0.16139	-0.74194	0.16073
				-1.35228	0.1634	-0.73858	0.16272
				-1.35251	0.16537	-0.73451	0.16469
				-1.3363	0.16737	-0.73083	0.1667
				-1.34804	0.16936	-0.72656	0.16868
				-1.32926	0.17136	-0.72254	0.17069
				-1.33188	0.17337	-0.71885	0.17266
				-1.32797	0.17535	-0.71483	0.17467
				-1.30903	0.17736	-0.7106	0.17664
				-1.32046	0.17934	-0.70755	0.17864
				-1.29945	0.18134	-0.70351	0.18064
				-1.30476	0.18334	-0.69891	0.18262
				-1.29741	0.18532	-0.69478	0.18461
				-1.27997	0.18733	-0.69114	0.18661
				-1.2969	0.18934	-0.68869	0.18859
				-1.27723	0.19133	-0.68351	0.19057
				-1.28563	0.19333	-0.67855	0.19255
				-1.27554	0.19531	-0.67468	0.19454
				-1.26137	0.19733	-0.67109	0.19654
				-1.27483	0.19931	-0.66773	0.19853
				-1.24959	0.20131	-0.66238	0.20051
				-1.25999	0.20331	-0.65646	0.2025
				-1.25242	0.20529	-0.65355	0.2045
				-1.24405	0.20729	-0.65068	0.2065
				-1.2546	0.20931	-0.64622	0.20848
				-1.23436	0.21131	-0.64291	0.21048
				-1.2451	0.21329	-0.63835	0.21246
				-1.2352	0.21528	-0.63375	0.21446
				-1.22593	0.21728	-0.63071	0.21644
				-1.2371	0.21928	-0.62553	0.21841
				-1.21515	0.22129	-0.62024	0.22042
				-1.22675	0.22327	-0.61667	0.22241
				-1.21618	0.22527	-0.61325	0.2244
				-1.20905	0.22727	-0.60796	0.2264
				-1.21799	0.22927	-0.60292	0.22838
				-1.19878	0.23127	-0.59915	0.23036
				-1.21348	0.23327	-0.59428	0.23235
				-1.19781	0.23526	-0.58946	0.23434
				-1.19556	0.23726	-0.58576	0.23634
				-1.20267	0.23925	-0.58183	0.2383
				-1.18383	0.24124	-0.57806	0.2403
				-1.19844	0.24324	-0.57375	0.24226
				-1.18444	0.24524	-0.56762	0.24424
				-1.18252	0.24723	-0.56244	0.24624
				-1.19102	0.24921	-0.55752	0.24821
				-1.17306	0.25123	-0.55161	0.2502
				-1.18749	0.25324	-0.54626	0.25217
				-1.17727	0.25523	-0.54135	0.25418
				-1.17588	0.25722	-0.53574	0.25614
				-1.18385	0.25923	-0.52891	0.25811
				-1.16725	0.26122	-0.5216	0.26012
				-1.17766	0.26323	-0.51573	0.26207
				-1.16819	0.26521	-0.50953	0.26405
				-1.16207	0.2672	-0.50263	0.26603
				-1.17291	0.26921	-0.49552	0.268
				-1.15392	0.2712	-0.48733	0.26998
				-1.16453	0.27321	-0.47927	0.27195
				-1.15545	0.2752	-0.4711	0.27392
				-1.14955	0.27719	-0.46315	0.27588
				-1.15531	0.2792	-0.45286	0.27785
				-1.13633	0.2812	-0.4437	0.27981
				-1.14398	0.2832	-0.43376	0.28177
				-1.13658	0.2852	-0.42286	0.28373
				-1.12708	0.28717	-0.41263	0.28567
				-1.13672	0.28919	-0.40221	0.28763
				-1.12154	0.29117	-0.39102	0.28957
				-1.12642	0.29316	-0.37891	0.29152
				-1.11813	0.29516	-0.36666	0.29345
				-1.10706	0.29714	-0.35401	0.29539
				-1.11586	0.29916	-0.34058	0.29735
				-1.09401	0.30113	-0.3275	0.29927
				-1.09862	0.30314	-0.31414	0.3012
				-1.08929	0.30513	-0.30016	0.30314
				-1.07841	0.30711	-0.28539	0.30505
				-1.08283	0.30913	-0.27045	0.30698
				-1.06435	0.31109	-0.25575	0.30888
				-1.06918	0.31311	-0.24022	0.31079
				-1.05963	0.3151	-0.22494	0.3127
				-1.04474	0.31706	-0.20814	0.31458
				-1.04651	0.31908	-0.19156	0.31646
				-1.02625	0.32107	-0.17512	0.31834
				-1.0268	0.32306	-0.15806	0.32024
				-1.01377	0.32505	-0.14076	0.32209
				-0.99866	0.32703	-0.12381	0.32395
				-0.99881	0.32902	-0.10603	0.3258
				-0.97519	0.331	-0.08757	0.32766
				-0.97266	0.33302	-0.06959	0.32949
				-0.95614	0.33498	-0.05149	0.33131
				-0.93552	0.33697	-0.03264	0.33312
				-0.93032	0.33895	-0.01452	0.33495
				-0.90462	0.34091	0.00416	0.33674
				-0.89674	0.34289	0.02282	0.33853
				-0.8765	0.34487	0.04152	0.34032
				-0.8532	0.34684	0.06018	0.34208
				-0.84234	0.34882	0.07914	0.34384
				-0.81376	0.35078	0.09818	0.34559
				-0.7979	0.35275	0.11668	0.34733
				-0.77533	0.3547	0.13598	0.34905
				-0.74592	0.35667	0.15529	0.35076
				-0.73115	0.35863	0.17407	0.35247
				-0.69798	0.36055	0.19318	0.35416
				-0.67351	0.3625	0.21227	0.35582
				-0.6488	0.36443	0.23105	0.35749
				-0.61364	0.36635	0.24982	0.35913
				-0.5917	0.3683	0.2686	0.36077
				-0.55762	0.37019	0.28715	0.36238
				-0.52581	0.37212	0.30574	0.364
				-0.49803	0.37401	0.32432	0.36557
				-0.46069	0.37589	0.34267	0.36715
				-0.4321	0.37778	0.36099	0.36869
				-0.39653	0.37962	0.37908	0.37023
				-0.36004	0.38148	0.39707	0.37177
				-0.33043	0.38332	0.41497	0.37326
				-0.29207	0.38514	0.43271	0.37476
				-0.26036	0.38696	0.45009	0.37626
				-0.22703	0.38877	0.46746	0.3777
				-0.19081	0.39053	0.48461	0.37915
				-0.16122	0.39231	0.50165	0.38058
				-0.12558	0.39405	0.51846	0.38199
				-0.09459	0.39579	0.53505	0.3834
				-0.06416	0.39753	0.55139	0.38477
				-0.03205	0.39923	0.56757	0.38612
				-0.00572	0.40096	0.58369	0.38748
				0.02433	0.40263	0.59957	0.38882
				0.05085	0.40434	0.61537	0.39011
				0.07473	0.40604	0.63083	0.39143
				0.10099	0.4077	0.64579	0.39271
				0.12217	0.40942	0.66071	0.394
				0.14457	0.41112	0.67526	0.39527
				0.16498	0.41281	0.68973	0.39651
				0.18278	0.41454	0.70408	0.39773
				0.2011	0.41623	0.71805	0.39895
				0.2154	0.41799	0.73204	0.40016
				0.23001	0.41975	0.7458	0.40137
				0.24263	0.42152	0.75912	0.40255
				0.25218	0.42335	0.77199	0.40373
				0.26304	0.42514	0.78449	0.40492
				0.26985	0.427	0.79718	0.4061
				0.27716	0.42885	0.81001	0.40721
				0.28327	0.43071	0.82227	0.40834
				0.28729	0.43264	0.83422	0.40949
				0.29347	0.43452	0.84594	0.41059
				0.29709	0.43644	0.85735	0.41171
				0.30269	0.43831	0.86882	0.41282
				0.30909	0.4402	0.88004	0.41389
				0.31525	0.44206	0.89102	0.415
				0.32498	0.44382	0.9019	0.41607
				0.33422	0.44564	0.91228	0.41715
				0.34608	0.44734	0.92287	0.41822
				0.35914	0.44905	0.93314	0.41928
				0.3716	0.45075	0.94323	0.42033
				0.38662	0.45238	0.95322	0.42138
				0.40049	0.45403	0.96303	0.42241
				0.41582	0.45562	0.97283	0.42343
				0.43114	0.4572	0.98227	0.42447
				0.44569	0.45878	0.99163	0.42549
				0.46205	0.46027	1.00073	0.4265
				0.47684	0.46183	1.0098	0.42754
				0.49255	0.46332	1.01896	0.4285
				0.50806	0.46481	1.02772	0.42949
				0.52268	0.4663	1.03602	0.43054
				0.53837	0.46773	1.04489	0.43147
				0.55289	0.46921	1.05342	0.43246
				0.568	0.47064	1.06237	0.43336
				0.58257	0.47206	1.07078	0.43429
				0.5967	0.47349	1.07884	0.43528
				0.61174	0.47485	1.08697	0.4362
				0.62533	0.47626	1.09495	0.43715
				0.63961	0.47761	1.10293	0.43805
				0.65334	0.47897	1.11056	0.43899
				0.66675	0.48031	1.11821	0.43992
				0.68075	0.48163	1.12571	0.44084
				0.69366	0.48298
				0.7072	0.48426
				0.72003	0.48555
				0.7326	0.48686
				0.74546	0.48812
				0.75757	0.48941
				0.76998	0.49065
				0.78225	0.49189
				0.79416	0.49311
				0.80627	0.49432
				0.8177	0.49555
				0.8295	0.49674
				0.84088	0.49793
				0.85285	0.49905
				0.86413	0.50021
				0.87561	0.5013
				0.88682	0.5024
				0.89736	0.50356
				0.90804	0.50468
				0.91852	0.50578
				0.92877	0.5069
				0.93926	0.50793
				0.94917	0.50902
				0.95897	0.51008
				0.96894	0.51114
				0.97845	0.51221
				0.98811	0.51323
				0.99736	0.51428
				1.00689	0.51527
				1.01607	0.51629
				1.02519	0.51729
				1.03426	0.51828
				1.0429	0.51929
				1.05185	0.52025
				1.06037	0.52124
				1.06978	0.52208
				1.07799	0.52305
				1.0861	0.52403
				1.09474	0.52492
				1.10249	0.52592
				1.11053	0.52684
				1.11841	0.52777
				1.12629	0.52868
				1.13419	0.52956
				1.14144	0.53053
				1.14904	0.5314
				1.15663	0.53228
				1.16386	0.53316
				1.17182	0.53395
				1.17873	0.53487
				1.18577	0.53576
				1.19242	0.53668
				1.19924	0.53755
				1.20588	0.53846
				1.21255	0.53933
				1.21937	0.54016
				1.22609	0.54098
				1.23246	0.54184
				1.23908	0.54266
				1.24518	0.54355
				1.25093	0.54448
				1.25736	0.54527
				1.2643	0.54595
				1.2709	0.54669
				1.27685	0.54749
				1.28291	0.5483
				1.28821	0.54924
				1.29389	0.55007
				1.29996	0.55082
				1.30543	0.55167
				1.31131	0.55242
				1.31729	0.55313
				1.32323	0.55383
				1.32878	0.5546
				1.33376	0.55548
				1.33907	0.55627
				1.34437	0.55706
				1.35011	0.5577
				1.35574	0.5584
				1.36101	0.55913
				1.36573	0.56
				1.37019	0.5609
				1.37498	0.56172
				1.37804	0.56213
				1.37858	0.56221
				1.37609	0.56175
				1.37071	0.56108
				1.36522	0.56043
				1.35946	0.55982

## Sheet: Figure 2d
						Co3O4		Co3O4/CeO2
					1.20062	-0.02983	1.20137	-0.22463
					1.20165	0.00171	1.20207	-0.12492
					1.20365	0.02195	1.20389	-0.0686
					1.20562	0.02757	1.20584	-0.04728
					1.20764	0.03059	1.20779	-0.03002
					1.20961	0.03686	1.20973	-0.01578
					1.21161	0.03537	1.2117	-0.0034
					1.21361	0.03985	1.21366	0.0073
					1.21559	0.04244	1.21562	0.01769
					1.2176	0.04324	1.2176	0.02738
					1.21958	0.05005	1.21955	0.03514
					1.2216	0.04994	1.22153	0.04229
					1.22358	0.05425	1.2235	0.04865
					1.22559	0.05437	1.22549	0.05595
					1.2276	0.05611	1.22747	0.06281
					1.22958	0.06129	1.22945	0.06807
					1.2316	0.05884	1.23144	0.07374
					1.23359	0.06394	1.23342	0.07788
					1.2356	0.06581	1.2354	0.08256
					1.2376	0.06442	1.2374	0.08677
					1.23958	0.07084	1.23938	0.09151
					1.24158	0.06796	1.24138	0.0961
					1.24357	0.07243	1.24335	0.09923
					1.24559	0.07294	1.24534	0.10297
					1.2476	0.07293	1.24734	0.10663
					1.24959	0.07773	1.24931	0.10953
					1.25159	0.07477	1.2513	0.11233
					1.25358	0.08004	1.25329	0.11626
					1.2556	0.0815	1.25531	0.11922
					1.2576	0.07871	1.25729	0.12189
					1.2596	0.0825	1.25928	0.12496
					1.26158	0.08004	1.26129	0.12715
					1.26357	0.08301	1.26326	0.1295
					1.26557	0.08505	1.26526	0.13186
					1.26756	0.08305	1.26725	0.13495
					1.26955	0.08791	1.26922	0.13603
					1.27157	0.08697	1.27124	0.13902
					1.27355	0.08859	1.27323	0.14055
					1.27556	0.09186	1.27522	0.14245
					1.27756	0.08672	1.27719	0.14487
					1.27956	0.09227	1.27919	0.1479
					1.28156	0.09325	1.28118	0.14921
					1.28355	0.09054	1.28315	0.152
					1.28555	0.09596	1.28515	0.15504
					1.28755	0.09204	1.28715	0.15631
					1.28955	0.09408	1.28914	0.15731
					1.29154	0.09817	1.29113	0.16006
					1.29354	0.09627	1.29311	0.1623
					1.29553	0.10109	1.29513	0.16477
					1.29753	0.10113	1.29713	0.1668
					1.29955	0.1009	1.2991	0.16923
					1.30155	0.10608	1.30108	0.17069
					1.30352	0.10476	1.30309	0.17323
					1.30553	0.10829	1.30509	0.17497
					1.30753	0.11119	1.30708	0.17583
					1.30953	0.11038	1.30907	0.17879
					1.31152	0.11679	1.31106	0.18139
					1.31352	0.11667	1.31305	0.18303
					1.31553	0.11595	1.31506	0.18503
					1.31749	0.12384	1.31704	0.1864
					1.3195	0.12271	1.31904	0.18917
					1.32149	0.12881	1.32101	0.19092
					1.32348	0.13045	1.32301	0.19353
					1.32548	0.12905	1.32501	0.19507
					1.32747	0.13849	1.32698	0.19719
					1.32948	0.13296	1.32898	0.19981
					1.33147	0.13996	1.33099	0.2014
					1.33346	0.14025	1.33298	0.20356
					1.33548	0.13996	1.33498	0.20601
					1.33746	0.14872	1.33698	0.20915
					1.33948	0.14457	1.33897	0.21084
					1.34146	0.15269	1.34094	0.21303
					1.34346	0.15357	1.34293	0.21565
					1.34547	0.1524	1.34494	0.21771
					1.34747	0.1599	1.34693	0.21988
					1.34947	0.15577	1.34892	0.22223
					1.35145	0.16444	1.35091	0.22515
					1.35345	0.16403	1.35292	0.22732
					1.35544	0.16392	1.35489	0.22993
					1.35743	0.17204	1.35689	0.23189
					1.35943	0.1673	1.35887	0.23483
					1.36142	0.17638	1.36086	0.23663
					1.36344	0.17556	1.36287	0.23945
					1.36543	0.17618	1.36484	0.24078
					1.36743	0.18552	1.36684	0.24268
					1.36944	0.1816	1.36882	0.24475
					1.37139	0.19024	1.37081	0.24775
					1.37341	0.18974	1.37279	0.25087
					1.37539	0.19115	1.37477	0.25389
					1.37739	0.19872	1.37679	0.25527
					1.37939	0.19329	1.37878	0.25723
					1.3814	0.20293	1.38074	0.26065
					1.3834	0.20165	1.38275	0.26231
					1.3854	0.20205	1.38476	0.26533
					1.38739	0.21028	1.38673	0.26778
					1.38939	0.20434	1.38873	0.27032
					1.39139	0.21442	1.39073	0.2726
					1.3934	0.21275	1.39272	0.27471
					1.39537	0.21264	1.39469	0.2773
					1.39737	0.22073	1.3967	0.27966
					1.39936	0.21484	1.39868	0.28242
					1.40136	0.22433	1.40069	0.28505
					1.40337	0.22298	1.40266	0.28748
					1.40535	0.225	1.40467	0.29015
					1.40736	0.23503	1.40664	0.29299
					1.40934	0.22893	1.40864	0.29506
					1.41134	0.24027	1.41064	0.29782
					1.41334	0.23735	1.41262	0.30099
					1.41532	0.2414	1.41461	0.30387
					1.41733	0.25129	1.41661	0.30642
					1.41934	0.24169	1.41859	0.30815
					1.42133	0.25289	1.42057	0.31185
					1.42333	0.24804	1.42255	0.31543
					1.42531	0.25387	1.42454	0.31826
					1.42733	0.26229	1.42654	0.3209
					1.42931	0.25429	1.42853	0.32339
					1.43131	0.2695	1.43051	0.3274
					1.43331	0.26312	1.4325	0.33189
					1.43529	0.26775	1.4345	0.33413
					1.43729	0.27296	1.4365	0.33634
					1.43931	0.26641	1.43848	0.33981
					1.44131	0.27912	1.44048	0.34241
					1.44329	0.2723	1.44246	0.34602
					1.44528	0.27858	1.44446	0.34971
					1.44728	0.28459	1.44644	0.35216
					1.44928	0.27737	1.44841	0.3564
					1.45129	0.29174	1.45042	0.36076
					1.45327	0.28405	1.45241	0.36373
					1.45527	0.29105	1.4544	0.36661
					1.45727	0.29587	1.4564	0.37111
					1.45927	0.28984	1.45838	0.37544
					1.46127	0.30295	1.46036	0.37871
					1.46327	0.29287	1.46235	0.38298
					1.46526	0.30363	1.46434	0.38726
					1.46726	0.3052	1.46634	0.39057
					1.46925	0.30025	1.4683	0.39412
					1.47124	0.31356	1.4703	0.39755
					1.47324	0.30319	1.47226	0.40152
					1.47524	0.31312	1.47424	0.40723
					1.47723	0.3145	1.47624	0.41212
					1.47921	0.30841	1.47821	0.41681
					1.48123	0.32143	1.4802	0.42252
					1.48324	0.31093	1.48217	0.42775
					1.48523	0.31833	1.48418	0.43262
					1.48722	0.31935	1.48614	0.43825
					1.48923	0.31355	1.48811	0.4452
					1.49122	0.32576	1.49012	0.45275
					1.49323	0.31805	1.49207	0.45891
					1.49521	0.32506	1.49405	0.46551
					1.4972	0.32967	1.49603	0.47296
					1.49921	0.32155	1.498	0.48077
					1.5012	0.33592	1.49998	0.48992
					1.50321	0.32781	1.50195	0.4991
					1.5052	0.33473	1.50392	0.50858
					1.50719	0.33931	1.50588	0.51798
					1.5092	0.33484	1.50785	0.53039
					1.5112	0.3498	1.50981	0.5417
					1.5132	0.34369	1.51177	0.55424
					1.5152	0.3496	1.51373	0.56832
					1.51717	0.35733	1.51567	0.58188
					1.51919	0.34948	1.51763	0.59601
					1.52117	0.36192	1.51957	0.61156
					1.52316	0.35788	1.52152	0.62885
					1.52516	0.36477	1.52345	0.64683
					1.52714	0.37419	1.52539	0.66595
					1.52916	0.36668	1.52735	0.68687
					1.53113	0.3856	1.52927	0.70787
					1.53314	0.38153	1.5312	0.72999
					1.53513	0.38981	1.53314	0.75387
					1.53711	0.3997	1.53505	0.77996
					1.53913	0.39566	1.53698	0.80725
					1.54109	0.41286	1.53888	0.83504
					1.54311	0.40829	1.54079	0.86545
					1.5451	0.41737	1.5427	0.89643
					1.54706	0.43192	1.54458	0.93178
					1.54908	0.43017	1.54646	0.96806
					1.55107	0.45071	1.54834	1.00541
					1.55306	0.45015	1.55024	1.04569
					1.55505	0.46385	1.55209	1.08818
					1.55703	0.48028	1.55395	1.13149
					1.55902	0.48011	1.5558	1.17877
					1.561	0.50694	1.55766	1.22996
					1.56302	0.50991	1.55949	1.28193
					1.56498	0.52968	1.56131	1.33649
					1.56697	0.55543	1.56312	1.39578
					1.56895	0.56212	1.56495	1.45524
					1.57091	0.59639	1.56674	1.51921
					1.57289	0.60731	1.56853	1.5859
					1.57487	0.63628	1.57032	1.6557
					1.57684	0.67135	1.57208	1.72839
					1.57882	0.68836	1.57384	1.8055
					1.58078	0.73518	1.57559	1.88642
					1.58275	0.76252	1.57733	1.96853
					1.5847	0.8032	1.57905	2.05797
					1.58667	0.85947	1.58076	2.15153
					1.58863	0.88921	1.58247	2.2466
					1.59055	0.95978	1.58416	2.34767
					1.5925	1.01542	1.58582	2.45318
					1.59443	1.07487	1.58749	2.56156
					1.59635	1.16549	1.58913	2.67474
					1.5983	1.22589	1.59077	2.79295
					1.60019	1.32596	1.59238	2.9148
					1.60212	1.42672	1.594	3.04229
					1.60401	1.52098	1.59557	3.17527
					1.60589	1.65753	1.59715	3.3123
					1.60778	1.7703	1.59869	3.45503
					1.60962	1.9214	1.60023	3.60196
					1.61148	2.08981	1.60177	3.75433
					1.61332	2.23727	1.60326	3.91228
					1.61514	2.4439	1.60476	4.07539
					1.61696	2.629	1.60626	4.24182
					1.61877	2.83869	1.6077	4.41492
					1.62053	3.08558	1.60915	4.59266
					1.62231	3.3032	1.61058	4.77647
					1.62405	3.58564	1.61199	4.96496
					1.62579	3.85088	1.6134	5.15829
					1.62753	4.13038	1.61477	5.35607
					1.62923	4.44739	1.61612	5.55937
					1.63096	4.72536	1.61748	5.76957
					1.63263	5.0639	1.61882	5.98449
					1.63434	5.38265	1.62011	6.20629
					1.63604	5.68701	1.62143	6.43122
					1.6377	6.04142	1.62271	6.65657
					1.63942	6.3434	1.624	6.88916
					1.64112	6.67912	1.62527	7.12393
					1.64281	7.00053	1.62651	7.36522
					1.64454	7.29337	1.62773	7.61269
					1.64623	7.60762	1.62895	7.86149
					1.64799	7.86228	1.63016	8.11887
					1.64975	8.13126	1.63137	8.38027
					1.65152	8.37098	1.63255	8.64122
					1.65335	8.55718	1.63373	8.90117
					1.65514	8.77385	1.63492	9.16109
					1.657	8.91245	1.6361	9.43277
					1.65885	9.06375	1.63721	9.71568
					1.66071	9.19232	1.63834	9.99365
					1.66264	9.27777	1.63949	10.2725
					1.66452	9.41077	1.64059	10.5536
					1.66644	9.4894	1.64171	10.8344
					1.66831	9.61261	1.64282	11.1244
					1.6702	9.75527	1.64389	11.4156
					1.67206	9.89464	1.645	11.7078
					1.67382	10.1189	1.64607	12.0048
					1.67564	10.3365	1.64715	12.2952
					1.67734	10.6226	1.64822	12.5989
					1.67905	10.9469	1.64928	12.9004
					1.68075	11.2654	1.65033	13.2033
					1.68238	11.6621	1.65138	13.5109
					1.68403	12.0405	1.65241	13.8194
					1.68562	12.4731	1.65343	14.1348
					1.6872	12.9208	1.65447	14.4455
					1.68878	13.3611	1.65549	14.76
					1.69027	13.8739	1.6565	15.0727
					1.69183	14.3546	1.65754	15.3906
					1.69332	14.8834	1.6585	15.7189
					1.69481	15.4244	1.65949	16.0391
					1.6963	15.9527	1.66054	16.3485
					1.69773	16.5394	1.66147	16.686
					1.69921	17.1018	1.66246	17.017
					1.70064	17.707	1.66336	17.371
					1.70206	18.3113	1.66429	17.7109
					1.70349	18.9171	1.66528	18.0425
					1.70485	19.5836	1.6662	18.3834
					1.70626	20.2059	1.66715	18.7243
					1.70761	20.8816	1.66805	19.0716
					1.70897	21.5521	1.66899	19.4096
					1.71031	22.2278	1.66992	19.7545
					1.71163	22.9564	1.67084	20.0987
					1.71298	23.6489	1.67178	20.4443
					1.71426	24.3976	1.67268	20.7921
					1.71555	25.1294	1.67358	21.1528
					1.71686	25.8674	1.67448	21.5013
					1.71812	26.6445	1.67544	21.8369
					1.71941	27.3979	1.67638	22.1763
					1.72065	28.1925	1.67731	22.5257
					1.72189	29.0001	1.67816	22.8848
					1.72311	29.8066	1.67907	23.243
					1.72432	30.6495	1.67998	23.5937
					1.72555	31.4663	1.68085	23.9505
					1.72674	32.3332	1.68173	24.3107
					1.72793	33.1921	1.68262	24.671
					1.72905	34.1194	1.6834	25.0589
					1.73021	35.017	1.68428	25.4236
					1.7313	35.9548	1.68507	25.8193
					1.7324	36.8956	1.68575	26.2401
					1.73356	37.8014	1.68664	26.5966
					1.73468	38.7425	1.68748	26.9691
					1.73578	39.6893	1.68836	27.3325
					1.7369	40.6369	1.68922	27.6989
					1.73793	41.6303	1.68999	28.0874
					1.73902	42.5914	1.6908	28.4678
					1.74008	43.563	1.69162	28.8484
					1.74114	44.5752	1.6924	29.2384
					1.74221	45.5613	1.69317	29.6357
					1.74323	46.5867	1.69391	30.0356
					1.74428	47.5898	1.69469	30.4249
					1.74527	48.6454	1.69556	30.7899
					1.74629	49.6847	1.6964	31.1688
					1.74729	50.7388	1.69722	31.5438
					1.74828	51.8101	1.69804	31.9228
					1.74929	52.8508	1.6989	32.2965
					1.75025	53.9507	1.6997	32.673
					1.75124	55.0203	1.70048	33.0622
					1.75208	56.2245	1.70122	33.4716
					1.75305	57.2984	1.70203	33.8543
					1.75403	58.3785	1.70289	34.2237
					1.75492	59.5517	1.70374	34.5926
					1.75592	60.623	1.70455	34.9786
					1.75684	61.7567	1.7049	35.4999
					1.75777	62.8871	1.70568	35.8971
					1.75868	64.039	1.70656	36.2597
					1.75956	65.214	1.70729	36.6613
					1.76053	66.3113	1.70809	37.0489
					1.7614	67.4829	1.70892	37.4309
					1.76228	68.6724	1.70955	37.8646
					1.76316	69.8252	1.7097	38.4572
					1.76395	71.1171	1.71044	38.8611
					1.76487	72.2566	1.71124	39.2477
					1.76576	73.4381	1.71205	39.6315
					1.76668	74.5708	1.71282	40.028
					1.76755	75.751	1.71361	40.4099
					1.76846	76.9186	1.71441	40.8046
					1.76933	78.1081	1.71513	41.2137
					1.77016	79.3457	1.71591	41.6032
					1.77098	80.582	1.7167	41.9963
					1.77184	81.774	1.71746	42.3949
					1.77266	83.0298	1.71838	42.7419
					1.77355	84.2036	1.71901	43.1834
					1.77448	85.3251	1.71974	43.5839
					1.77527	86.5987	1.72064	43.9423
					1.77595	87.9938	1.7214	44.3414
					1.77669	89.34	1.7221	44.7584
					1.77749	90.5732	1.72263	45.2243
					1.7783	91.8452	1.7232	45.6889
					1.77924	92.9732	1.72393	46.1004
					1.78007	94.1972	1.72467	46.5082
					1.78082	95.5239	1.72535	46.9296
					1.78167	96.734	1.7261	47.3322
					1.78242	98.0523	1.72689	47.7195
					1.78313	99.4133	1.72751	48.1616
					1.78383	100.781	1.72812	48.6082
					1.7846	102.077	1.7289	48.999
					1.78548	103.256	1.72963	49.4064
					1.78627	104.526	1.73043	49.7853
					1.78706	105.81	1.73117	50.1934
					1.7877	107.217	1.7319	50.5994
					1.7884	108.616	1.7329	50.9211
					1.78913	109.941	1.7331	51.5016
					1.79	111.144	1.73377	51.9315
					1.7909	112.289	1.73452	52.3297
					1.79172	113.535	1.73527	52.7303
					1.79213	114.339	1.73574	52.9364
					1.79221	114.479	1.73582	52.9601
					1.79175	113.825	1.7355	52.723
					1.79108	112.425	1.73507	52.2149
					1.79043	111.012	1.73464	51.7173
					1.78982	109.548	1.73422	51.2081
					1.78928	108.012	1.73381	50.6948
					1.78857	106.652	1.7331	50.2808
					1.78792	105.225	1.73272	49.7602
					1.78735	103.729	1.7322	49.2802
					1.78665	102.339	1.73167	48.81
					1.78596	100.966	1.73091	48.4146
					1.78509	99.7655	1.72991	48.0912
					1.78438	98.4174	1.72953	47.5792
					1.7836	97.139	1.72902	47.0929
					1.78296	95.6996	1.72846	46.6356
					1.78224	94.3476	1.7279	46.167
					1.78151	92.9907	1.72718	45.762
					1.78085	91.5709	1.72651	45.3266
					1.78016	90.1909	1.72602	44.8462
					1.77946	88.8368	1.72505	44.5125
					1.77869	87.5298	1.72449	44.05
					1.77799	86.1591	1.72392	43.5932
					1.77737	84.7118	1.72335	43.1243
					1.77663	83.3836	1.72272	42.6908
					1.7758	82.1458	1.72213	42.2324
					1.77502	80.8628	1.72152	41.7842
					1.77425	79.5632	1.7209	41.3426
					1.77352	78.2123	1.72042	40.8563
					1.77272	76.9658	1.71981	40.4136
					1.77194	75.67	1.71917	39.9746
					1.77124	74.3041	1.71847	39.5579
					1.77042	73.0609	1.71795	39.0813
					1.76961	71.8043	1.71721	38.6792
					1.76877	70.5734	1.71657	38.2458
					1.76797	69.3075	1.71594	37.7992
					1.76711	68.0885	1.71532	37.3556
					1.76628	66.8737	1.71465	36.9311
					1.76548	65.626	1.71386	36.5444
					1.76454	64.4986	1.71316	36.1279
					1.76365	63.3258	1.71249	35.7039
					1.76283	62.0953	1.7119	35.2436
					1.76191	60.9363	1.71106	34.8661
					1.76104	59.7502	1.71041	34.4371
					1.76014	58.5875	1.70977	34.001
					1.75925	57.4346	1.70917	33.5557
					1.75837	56.2243	1.70855	33.1106
					1.75746	55.0905	1.70777	32.7212
					1.75655	53.9427	1.70694	32.3441
					1.75564	52.7852	1.70626	31.9133
					1.75425	52.1482	1.70556	31.4975
					1.75337	50.9659	1.70475	31.1144
					1.75241	49.8696	1.70398	30.726
					1.75146	48.7579	1.70331	30.2982
					1.75049	47.6673	1.70248	29.9155
					1.74953	46.5871	1.70178	29.5022
					1.74857	45.4753	1.70111	29.0743
					1.74756	44.4267	1.70033	28.6811
					1.74656	43.3667	1.69961	28.2734
					1.74559	42.3192	1.69886	27.8733
					1.74455	41.2912	1.6981	27.4754
					1.74354	40.2327	1.69732	27.0792
					1.74247	39.2495	1.69657	26.6845
					1.74142	38.2323	1.6958	26.2891
					1.74039	37.2382	1.69501	25.9006
					1.73931	36.2755	1.6942	25.5224
					1.73825	35.275	1.69337	25.1349
					1.73713	34.3626	1.69255	24.7594
					1.73602	33.4097	1.69176	24.3771
					1.73493	32.4747	1.69087	24.0093
					1.73377	31.5651	1.69013	23.6143
					1.73264	30.6394	1.68932	23.2269
					1.73148	29.7721	1.68855	22.8366
					1.73033	28.8786	1.68776	22.4462
					1.72913	28.0202	1.68695	22.0638
					1.72795	27.1713	1.68612	21.6839
					1.72674	26.3148	1.6853	21.3016
					1.72551	25.5085	1.68445	20.9318
					1.72427	24.6991	1.68348	20.6008
					1.72304	23.8953	1.68263	20.2317
					1.72182	23.1069	1.68172	19.8815
					1.72055	22.3127	1.68082	19.5309
					1.71927	21.556	1.67998	19.1565
					1.71798	20.7842	1.67911	18.7925
					1.71668	20.053	1.67823	18.4325
					1.71538	19.3221	1.67736	18.0711
					1.71406	18.6018	1.67643	17.7251
					1.71269	17.9313	1.67555	17.3677
					1.71135	17.2223	1.67467	17.0036
					1.70997	16.5708	1.67382	16.6421
					1.7086	15.904	1.67291	16.2942
					1.70723	15.2508	1.67194	15.96
					1.70583	14.6301	1.67092	15.649
					1.70443	13.9858	1.67003	15.296
					1.703	13.3947	1.66909	14.9558
					1.70156	12.7976	1.66811	14.6236
					1.70011	12.2224	1.66714	14.288
					1.69862	11.668	1.66621	13.9486
					1.69718	11.0919	1.66525	13.6095
					1.69568	10.5757	1.66431	13.2753
					1.69419	10.0334	1.66334	12.9417
					1.69267	9.52762	1.66232	12.6247
					1.69113	9.03275	1.66129	12.3162
					1.68964	8.52661	1.66027	11.9979
					1.68806	8.07185	1.65929	11.6735
					1.68652	7.5791	1.65825	11.3566
					1.68494	7.13682	1.65725	11.0394
					1.68338	6.68879	1.65622	10.7273
					1.68178	6.23869	1.65518	10.4193
					1.68019	5.83117	1.65413	10.1187
					1.67861	5.39166	1.65307	9.81604
					1.67698	5.00412	1.65203	9.50856
					1.67537	4.58853	1.65096	9.20978
					1.67375	4.19111	1.64986	8.91709
					1.67211	3.81371	1.6488	8.61542
					1.67049	3.40337	1.6477	8.32693
					1.66883	3.05256	1.64659	8.04114
					1.66723	2.64714	1.64546	7.75998
					1.66559	2.27637	1.64434	7.48211
					1.66393	1.91283	1.64321	7.20554
					1.6623	1.5218	1.64204	6.9331
					1.66063	1.17725	1.64089	6.66383
					1.65899	0.78352	1.6397	6.40472
					1.65733	0.43867	1.63851	6.15954
					1.65567	0.07141	1.63729	5.89672
					1.65402	-0.30047	1.63609	5.63996
					1.65233	-0.62349	1.63488	5.38612
					1.65068	-0.9982	1.63364	5.13933
					1.64897	-1.31072	1.63239	4.89756
					1.64728	-1.63499	1.6311	4.66364
					1.64555	-1.93575	1.62981	4.43829
					1.64381	-2.19662	1.62851	4.21571
					1.64208	-2.47744	1.62716	4.0021
					1.64027	-2.67586	1.62582	3.79308
					1.63846	-2.89902	1.62443	3.5912
					1.63663	-3.0584	1.62304	3.39926
					1.63474	-3.18215	1.62163	3.21182
					1.63285	-3.30364	1.62019	3.03216
					1.63089	-3.33209	1.61872	2.86145
					1.62893	-3.37333	1.61725	2.69529
					1.62691	-3.3342	1.61574	2.54007
					1.62485	-3.27409	1.61419	2.39247
					1.62277	-3.19183	1.61264	2.25149
					1.62063	-3.03867	1.61107	2.11688
					1.6185	-2.90905	1.60943	1.99051
					1.61633	-2.71381	1.60783	1.87256
					1.61416	-2.54128	1.60615	1.75898
					1.61197	-2.35027	1.60449	1.65082
					1.60979	-2.13896	1.60281	1.55051
					1.60762	-1.97314	1.6011	1.45532
					1.60544	-1.77372	1.59938	1.36438
					1.60329	-1.62465	1.59766	1.27756
					1.60116	-1.46671	1.59591	1.19561
					1.59903	-1.32825	1.59416	1.11779
					1.59694	-1.23562	1.59239	1.04337
					1.59483	-1.11692	1.59063	0.97278
					1.59277	-1.04985	1.58883	0.90427
					1.59067	-0.9634	1.58704	0.84017
					1.58864	-0.89748	1.58522	0.77809
					1.58658	-0.85561	1.58339	0.71884
					1.58452	-0.79003	1.58158	0.66213
					1.58249	-0.76771	1.57975	0.60943
					1.58045	-0.72076	1.57793	0.55752
					1.57843	-0.69417	1.57607	0.50953
					1.57642	-0.67477	1.57421	0.46327
					1.57438	-0.64233	1.57237	0.41822
					1.57238	-0.63828	1.57049	0.37801
					1.57036	-0.60812	1.56862	0.33594
					1.56835	-0.60454	1.56675	0.29601
					1.56635	-0.59421	1.56487	0.25765
					1.56433	-0.57722	1.563	0.2228
					1.56233	-0.58217	1.5611	0.18829
					1.56032	-0.56403	1.55921	0.15319
					1.55832	-0.56576	1.55728	0.12124
					1.55631	-0.56217	1.55539	0.09206
					1.55431	-0.55262	1.55348	0.06227
					1.55232	-0.5628	1.55157	0.03687
					1.55031	-0.5492	1.54968	0.01134
					1.54831	-0.55922	1.54774	-0.0143
					1.54632	-0.55966	1.54581	-0.03839
					1.54431	-0.55242	1.54389	-0.06129
					1.54233	-0.56569	1.54195	-0.08234
					1.54033	-0.55526	1.54002	-0.10314
					1.53832	-0.56699	1.53807	-0.12209
					1.53634	-0.57181	1.53615	-0.14069
					1.53433	-0.56903	1.53419	-0.15921
					1.53233	-0.58301	1.53224	-0.1756
					1.53034	-0.57612	1.53031	-0.19208
					1.52835	-0.58602	1.52832	-0.20768
					1.52635	-0.59406	1.5264	-0.22223
					1.52435	-0.58554	1.52442	-0.23488
					1.52238	-0.60228	1.52247	-0.24624
					1.52037	-0.59587	1.52051	-0.25809
					1.51838	-0.60336	1.51853	-0.26996
					1.51639	-0.60937	1.51658	-0.28084
					1.51438	-0.59717	1.51461	-0.2914
					1.5124	-0.60955	1.51265	-0.30067
					1.5104	-0.60192	1.51069	-0.31106
					1.50839	-0.60001	1.5087	-0.31964
					1.50639	-0.60377	1.50672	-0.32655
					1.50438	-0.58956	1.50474	-0.33305
					1.50239	-0.5972	1.50277	-0.34016
					1.50037	-0.58361	1.50078	-0.3461
					1.49835	-0.57838	1.4988	-0.35168
					1.49637	-0.58136	1.49683	-0.35611
					1.49435	-0.56167	1.49483	-0.36168
					1.49238	-0.56761	1.49285	-0.36503
					1.49036	-0.55673	1.49085	-0.36898
					1.48833	-0.54939	1.48886	-0.37343
					1.48636	-0.55308	1.48688	-0.37652
					1.48433	-0.53689	1.4849	-0.38052
					1.48233	-0.54137	1.4829	-0.3824
					1.48034	-0.53096	1.48091	-0.3847
					1.47832	-0.52237	1.47892	-0.38782
					1.47633	-0.52856	1.47695	-0.39071
					1.47434	-0.5113	1.47495	-0.39256
					1.47232	-0.51385	1.47296	-0.39508
					1.47032	-0.5031	1.47097	-0.395
					1.46831	-0.49109	1.46896	-0.39641
					1.46632	-0.49338	1.46698	-0.39902
					1.46429	-0.47306	1.46498	-0.40185
					1.4623	-0.47317	1.46298	-0.40206
					1.46028	-0.46084	1.461	-0.4032
					1.45827	-0.44838	1.459	-0.40459
					1.45627	-0.44737	1.45699	-0.40553
					1.45425	-0.42804	1.455	-0.40531
					1.45225	-0.42833	1.45302	-0.40662
					1.45024	-0.41911	1.451	-0.40741
					1.44821	-0.40584	1.44901	-0.40707
					1.44624	-0.41053	1.44701	-0.40678
					1.44422	-0.39454	1.44502	-0.40716
					1.44223	-0.39565	1.44303	-0.40749
					1.44022	-0.38994	1.441	-0.40809
					1.43822	-0.38213	1.43903	-0.40813
					1.43621	-0.38574	1.43702	-0.40736
					1.43421	-0.37183	1.43502	-0.40717
					1.43222	-0.37756	1.43303	-0.40787
					1.4302	-0.37021	1.43102	-0.40732
					1.42821	-0.36274	1.42902	-0.40598
					1.42621	-0.36749	1.42701	-0.40575
					1.42418	-0.35023	1.42501	-0.40445
					1.42221	-0.35677	1.42303	-0.40331
					1.42021	-0.35045	1.421	-0.40282
					1.41821	-0.34279	1.41901	-0.4025
					1.41621	-0.34983	1.41701	-0.40091
					1.41419	-0.33806	1.41501	-0.40098
					1.4122	-0.34314	1.41302	-0.40059
					1.4102	-0.33903	1.411	-0.40018
					1.40819	-0.33459	1.40899	-0.39937
					1.40622	-0.33999	1.40699	-0.39856
					1.4042	-0.32997	1.40499	-0.3973
					1.40222	-0.3365	1.403	-0.39564
					1.40019	-0.33111	1.401	-0.39544
					1.39818	-0.32592	1.39899	-0.39414
					1.39619	-0.33124	1.39697	-0.39305
					1.3942	-0.31863	1.395	-0.39115
					1.39221	-0.3227	1.39298	-0.39008
					1.39021	-0.31807	1.39099	-0.38886
					1.38821	-0.3135	1.38898	-0.38864
					1.3862	-0.31873	1.38695	-0.38776
					1.3842	-0.30956	1.38496	-0.38647
					1.38221	-0.31629	1.38298	-0.38472
					1.38019	-0.31072	1.38098	-0.3847
					1.3782	-0.3073	1.37898	-0.38375
					1.3762	-0.31224	1.37697	-0.38182
					1.37421	-0.30238	1.37497	-0.38096
					1.3722	-0.30819	1.37295	-0.37943
					1.37019	-0.3033	1.37096	-0.37809
					1.36819	-0.30037	1.36895	-0.37622
					1.3662	-0.30535	1.36695	-0.37564
					1.36419	-0.29501	1.36496	-0.3733
					1.3622	-0.30108	1.36292	-0.37223
					1.36019	-0.29547	1.36094	-0.37146
					1.35819	-0.2924	1.35894	-0.36947
					1.35618	-0.29516	1.35694	-0.36866
					1.35417	-0.28695	1.35495	-0.36713
					1.35218	-0.29247	1.35292	-0.36553
					1.35019	-0.28769	1.35092	-0.36439
					1.34818	-0.28601	1.34891	-0.36398
					1.34619	-0.28998	1.34689	-0.36274
					1.34417	-0.2809	1.34491	-0.36167
					1.34216	-0.28624	1.3429	-0.36038
					1.34016	-0.2798	1.34091	-0.35851
					1.33815	-0.27732	1.33888	-0.35733
					1.33616	-0.28136	1.33689	-0.35585
					1.33417	-0.27378	1.33489	-0.35453
					1.33218	-0.2791	1.33289	-0.35306
					1.33019	-0.27355	1.33089	-0.35257
					1.32819	-0.27095	1.32888	-0.35128
					1.32618	-0.27229	1.32689	-0.34932
					1.32418	-0.26489	1.32486	-0.34864
					1.32218	-0.26918	1.32288	-0.34774
					1.32016	-0.26199	1.32085	-0.34604
					1.31816	-0.26315	1.31886	-0.34488
					1.31618	-0.26557	1.31689	-0.3439
					1.31419	-0.25874	1.31489	-0.34352
					1.31217	-0.26346	1.31288	-0.34279
					1.31019	-0.25945	1.3109	-0.34247
					1.30818	-0.25899	1.3089	-0.34212
					1.30618	-0.26137	1.30689	-0.34108
					1.30416	-0.25604	1.30488	-0.34097
					1.30218	-0.26032	1.3029	-0.34022
					1.30018	-0.25529	1.3009	-0.33913
					1.29816	-0.25522	1.2989	-0.33878
					1.29618	-0.25721	1.29691	-0.33801
					1.29418	-0.25132	1.29491	-0.33763
					1.29217	-0.25603	1.29292	-0.33828
					1.2902	-0.25262	1.29092	-0.33696
					1.28818	-0.25143	1.28892	-0.33662
					1.2862	-0.2545	1.28693	-0.33795
					1.28419	-0.24843	1.28493	-0.33707
					1.28219	-0.25345	1.28292	-0.33586
					1.28018	-0.25049	1.28091	-0.33628
					1.27817	-0.2491	1.27892	-0.33674
					1.2762	-0.25404	1.27692	-0.33631
					1.27418	-0.2485	1.27491	-0.33643
					1.2722	-0.25286	1.27292	-0.33634
					1.27018	-0.25003	1.27091	-0.33687
					1.26819	-0.24851	1.26892	-0.33786
					1.2662	-0.25238	1.26692	-0.3377
					1.26419	-0.24762	1.26492	-0.33751
					1.26222	-0.25129	1.26294	-0.33811
					1.26021	-0.25017	1.26093	-0.33931
					1.25821	-0.25006	1.25893	-0.33987
					1.25623	-0.25414	1.25694	-0.34013
					1.2542	-0.24956	1.25493	-0.34128
					1.25221	-0.25481	1.25293	-0.34192
					1.2502	-0.25314	1.25094	-0.34267
					1.24822	-0.25243	1.24895	-0.34462
					1.24622	-0.25693	1.24693	-0.34599
					1.24419	-0.25371	1.24495	-0.3468
					1.24222	-0.25847	1.24295	-0.34835
					1.24022	-0.25862	1.24095	-0.35121
					1.23821	-0.25867	1.23896	-0.35233
					1.23622	-0.26331	1.23698	-0.35386
					1.23422	-0.26116	1.23499	-0.35616
					1.23223	-0.26703	1.23297	-0.35859
					1.23022	-0.26725	1.23098	-0.35961
					1.22821	-0.26642	1.229	-0.36211
					1.22623	-0.2728	1.22699	-0.36459
					1.22423	-0.27046	1.22502	-0.36659
					1.22224	-0.27698	1.22301	-0.3693
					1.22022	-0.27879	1.22102	-0.37231
					1.21824	-0.2779	1.21903	-0.37542
					1.21624	-0.28505	1.21705	-0.37765
					1.21424	-0.28315	1.21506	-0.3808
					1.21226	-0.28941	1.2131	-0.38404
					1.21025	-0.29199	1.2111	-0.38822
					1.20826	-0.29307	1.20912	-0.39122
					1.20626	-0.29817	1.20711	-0.39509
					1.20426	-0.29779	1.20513	-0.39861
					1.20225	-0.30337	1.20314	-0.40335
					1.2011	-0.30638	1.20207	-0.40605
					1.2009	-0.31822	1.20188	-0.40583
					1.20181	-0.15234	1.20238	-0.22347
					1.20377	-0.10962	1.20406	-0.11683
					1.20575	-0.0917	1.20594	-0.08056
					1.20774	-0.06919	1.20786	-0.05517
					1.20973	-0.05837	1.20979	-0.03477
					1.21171	-0.04488	1.21173	-0.01772
					1.2137	-0.03268	1.21368	-0.00336
					1.21564	-0.02603	1.21564	0.00899
					1.2166	0.00902	1.21759	0.02105
							1.21955	0.03146
							1.22153	0.04096
							1.22351	0.04921
							1.22547	0.05617
							1.22746	0.06357
							1.22943	0.06924
							1.23143	0.0748
							1.2334	0.08079
							1.23538	0.08579
							1.23735	0.08989
							1.23934	0.09474
							1.24134	0.09981
							1.24334	0.10357
							1.24531	0.10684
							1.24731	0.11057
							1.2493	0.11374
							1.25132	0.11709
							1.25328	0.12042
							1.25528	0.12342
							1.25727	0.12616
							1.25926	0.12844
							1.26125	0.13116
							1.26322	0.13318
							1.26521	0.13535
							1.26722	0.1384
							1.2692	0.14089
							1.2712	0.14304
							1.27319	0.1448
							1.27519	0.14694
							1.27717	0.14917
							1.27916	0.15237
							1.28116	0.1543
							1.28314	0.15516
							1.28515	0.15777
							1.28712	0.15886
							1.28912	0.16094
							1.29111	0.16284
							1.29309	0.16574
							1.29509	0.16789
							1.29708	0.16956
							1.29907	0.17235
							1.30107	0.17345
							1.30306	0.17638
							1.30505	0.17815
							1.30704	0.17926
							1.30904	0.18189
							1.31103	0.18416
							1.31303	0.18526
							1.31498	0.18794
							1.31598	0.19122

## Sheet: Figure 3a
				pH = 0.48		pH = 0.56		pH = 0.67		pH = 0.80		pH = 1.05		pH = 1.24
			1.00066	-0.000180192	1.00049	0.00707	1.00065	-0.00781	1.00047	-0.01201	1.00061	-0.00743	1.00066	-0.01277
			1.00167	0.00754	1.00144	0.01363	1.00152	0.005	1.00144	0.00321	1.00146	0.0063	1.00134	0.00636				inset
			1.00362	0.0142	1.00337	0.01915	1.00347	0.01226	1.00334	0.0112	1.00335	0.01518	1.00312	0.01743					0.48	1.4033
			1.0056	0.016	1.00538	0.02108	1.00544	0.0146	1.00531	0.01437	1.0053	0.01844	1.00505	0.02148					0.56	1.3968
			1.00758	0.01728	1.00736	0.02176	1.00743	0.01656	1.00731	0.01621	1.00727	0.02055	1.007	0.02405					0.67	1.389
			1.00959	0.01856	1.00931	0.02317	1.00937	0.0184	1.00927	0.01795	1.00927	0.02203	1.00894	0.02607					0.8	1.37709
			1.0116	0.01935	1.01136	0.02388	1.01139	0.01992	1.01127	0.01913	1.01126	0.02335	1.01091	0.02769					1.05	1.3543
			1.01358	0.02049	1.01335	0.02448	1.01338	0.02062	1.01326	0.02054	1.01324	0.02448	1.01289	0.02914					1.24	1.329
			1.01557	0.02082	1.01534	0.02526	1.01537	0.02137	1.01523	0.02155	1.01522	0.02569	1.01488	0.03027
			1.01757	0.02189	1.01731	0.02566	1.01737	0.0221	1.01721	0.02282	1.01721	0.02668	1.01684	0.03143
			1.01958	0.02242	1.01933	0.02631	1.01935	0.02326	1.01924	0.02376	1.0192	0.02755	1.01884	0.03267
			1.02156	0.02275	1.02132	0.02698	1.02133	0.02394	1.02123	0.02465	1.02118	0.02812	1.02081	0.03349
			1.02354	0.02341	1.02332	0.02778	1.02337	0.02485	1.02317	0.02555	1.02317	0.02894	1.02276	0.03446
			1.02555	0.02421	1.02535	0.02811	1.02533	0.02543	1.02517	0.02654	1.02518	0.02973	1.02479	0.03537
			1.02755	0.02463	1.02731	0.02849	1.02734	0.02617	1.02719	0.02763	1.02718	0.03022	1.02676	0.03613
			1.02954	0.02484	1.0293	0.02903	1.02934	0.02664	1.02914	0.02853	1.02916	0.03098	1.02872	0.03721
			1.03155	0.02558	1.03129	0.02989	1.03133	0.02742	1.03116	0.02917	1.03116	0.03164	1.03071	0.03824
			1.03353	0.0257	1.0333	0.02984	1.03331	0.028	1.03314	0.02971	1.03314	0.03195	1.03268	0.03905
			1.03555	0.02612	1.03529	0.03047	1.03531	0.02854	1.03509	0.03044	1.03512	0.03254	1.03467	0.04
			1.03753	0.0266	1.0373	0.03052	1.03731	0.02926	1.03714	0.031	1.03712	0.03342	1.03665	0.04075
			1.03955	0.02688	1.03929	0.03093	1.03928	0.02975	1.03913	0.03184	1.03912	0.03396	1.0386	0.04163
			1.04153	0.02736	1.04128	0.0312	1.04129	0.03065	1.04113	0.03291	1.04115	0.0346	1.04065	0.04234
			1.04352	0.02802	1.04329	0.03189	1.04326	0.03108	1.04313	0.03337	1.04312	0.0354	1.04261	0.04259
			1.04553	0.0287	1.0453	0.03206	1.0453	0.03157	1.04512	0.03377	1.04509	0.03599	1.04464	0.04322
			1.0475	0.02887	1.04728	0.03278	1.04724	0.03178	1.0471	0.03425	1.04709	0.0369	1.04659	0.04351
			1.0495	0.02915	1.04926	0.03289	1.04925	0.03251	1.04909	0.03475	1.04908	0.03738	1.04857	0.04384
			1.05151	0.02953	1.05127	0.03355	1.05126	0.03325	1.05109	0.03544	1.05107	0.0381	1.05059	0.04447
			1.05349	0.02979	1.05327	0.03374	1.05321	0.03356	1.05307	0.03577	1.05306	0.03848	1.05257	0.04514
			1.05549	0.03015	1.05526	0.03415	1.05521	0.03426	1.05508	0.03609	1.05506	0.0391	1.05455	0.04595
			1.05751	0.03076	1.05725	0.03474	1.05723	0.0346	1.05708	0.03677	1.05704	0.04022	1.05652	0.04646
			1.05947	0.031	1.05924	0.03524	1.05922	0.03517	1.05905	0.03709	1.05902	0.04021	1.0585	0.04684
			1.06148	0.03141	1.06124	0.03537	1.06123	0.03563	1.06105	0.03803	1.06102	0.04074	1.06052	0.04743
			1.06348	0.03157	1.06325	0.03568	1.06322	0.03621	1.06307	0.03854	1.063	0.04151	1.06249	0.04836
			1.0655	0.03174	1.06526	0.0362	1.06523	0.03658	1.06506	0.03908	1.06501	0.0416	1.06447	0.04875
			1.06747	0.03222	1.06724	0.03685	1.0672	0.03679	1.06703	0.03946	1.06695	0.04267	1.06645	0.04951
			1.06948	0.03265	1.06924	0.03708	1.06923	0.03756	1.06905	0.04003	1.069	0.04294	1.06845	0.05002
			1.07145	0.03331	1.07122	0.03766	1.07119	0.03784	1.07107	0.04058	1.07099	0.04315	1.07044	0.05024
			1.07344	0.03327	1.07323	0.03828	1.07318	0.03858	1.07302	0.04077	1.07298	0.04361	1.07243	0.05049
			1.07546	0.0336	1.07519	0.03861	1.07521	0.03901	1.075	0.04151	1.07495	0.04431	1.07443	0.05089
			1.07744	0.03424	1.07721	0.03935	1.07715	0.03957	1.07698	0.04212	1.07694	0.04512	1.07643	0.05184
			1.07942	0.03442	1.07918	0.0394	1.07918	0.03989	1.079	0.04296	1.07894	0.04615	1.07844	0.05182
			1.08144	0.03499	1.08119	0.0398	1.08117	0.04043	1.08098	0.04387	1.08091	0.04692	1.08041	0.05227
			1.08341	0.03542	1.08317	0.04036	1.08315	0.04093	1.08297	0.0438	1.0829	0.04743	1.08238	0.05269
			1.08545	0.03597	1.08518	0.04101	1.08516	0.04135	1.08497	0.04452	1.08492	0.0477	1.0844	0.05288
			1.08744	0.03665	1.08717	0.04175	1.08717	0.04202	1.08696	0.04552	1.08687	0.04825	1.08638	0.05313
			1.08945	0.03695	1.08917	0.04209	1.08914	0.04263	1.08898	0.04586	1.08891	0.04891	1.08839	0.05349
			1.09141	0.03727	1.09118	0.04218	1.09115	0.04328	1.09095	0.04622	1.09086	0.04946	1.09036	0.05396
			1.09342	0.03803	1.09317	0.04288	1.09314	0.04416	1.09297	0.04663	1.09288	0.05	1.09238	0.05475
			1.09541	0.03852	1.09515	0.04364	1.09515	0.04463	1.09497	0.04722	1.09489	0.0507	1.09433	0.05516
			1.0974	0.0393	1.09717	0.04423	1.09712	0.04504	1.09693	0.0479	1.09688	0.05092	1.09637	0.05572
			1.09941	0.04016	1.09915	0.04495	1.09912	0.04557	1.09893	0.04829	1.09886	0.05138	1.09833	0.05654
			1.10136	0.04037	1.10113	0.04538	1.10109	0.0457	1.10093	0.04832	1.10083	0.05146	1.10032	0.05689
			1.10338	0.04119	1.10313	0.04641	1.1031	0.04607	1.10291	0.04935	1.10283	0.05239	1.10228	0.05764
			1.10536	0.04194	1.10509	0.04693	1.10509	0.0468	1.10491	0.04995	1.10482	0.05282	1.10431	0.05794
			1.10736	0.04251	1.10712	0.04783	1.10708	0.04737	1.10689	0.05037	1.10685	0.05302	1.10628	0.05872
			1.10936	0.043	1.10909	0.04851	1.1091	0.04795	1.1089	0.0512	1.10881	0.05304	1.10826	0.05908
			1.11133	0.04394	1.1111	0.04918	1.11107	0.04842	1.11089	0.05164	1.11083	0.05348	1.11024	0.05922
			1.11335	0.04406	1.11309	0.04979	1.11306	0.04912	1.11287	0.05213	1.11281	0.05409	1.11224	0.05943
			1.11533	0.04454	1.11505	0.05054	1.11507	0.04953	1.11488	0.05265	1.1148	0.05516	1.11424	0.05966
			1.11735	0.04502	1.11707	0.05099	1.11707	0.05009	1.11687	0.05302	1.11679	0.05547	1.11623	0.06013
			1.11936	0.04546	1.11904	0.05191	1.11907	0.0508	1.11888	0.05368	1.11877	0.05568	1.11824	0.06094
			1.12132	0.04581	1.12104	0.05268	1.12102	0.05213	1.12086	0.05423	1.12076	0.05642	1.12022	0.06141
			1.12334	0.0465	1.12305	0.05355	1.12305	0.0525	1.12287	0.05523	1.12276	0.05667	1.1222	0.06178
			1.12532	0.04693	1.12506	0.05404	1.12502	0.05315	1.12482	0.0556	1.12476	0.05707	1.12421	0.0624
			1.1273	0.04751	1.12704	0.05527	1.12702	0.05369	1.12682	0.05623	1.12674	0.058	1.1262	0.06233
			1.12933	0.04795	1.12906	0.05614	1.12904	0.05456	1.12884	0.05654	1.12876	0.05803	1.12819	0.0626
			1.13132	0.04876	1.13104	0.05644	1.13101	0.05515	1.13085	0.05713	1.13073	0.0587	1.1302	0.0631
			1.1333	0.04909	1.13305	0.05691	1.13302	0.05543	1.13284	0.05767	1.13274	0.05906	1.13218	0.06323
			1.13531	0.04977	1.13503	0.05802	1.13504	0.0558	1.13483	0.05769	1.13472	0.05955	1.13416	0.06367
			1.1373	0.05055	1.13702	0.05849	1.137	0.05676	1.13681	0.05831	1.13671	0.06021	1.13616	0.0643
			1.13929	0.05136	1.13903	0.05891	1.13901	0.0577	1.13883	0.05854	1.1387	0.06083	1.13815	0.06455
			1.14128	0.05175	1.14102	0.05964	1.14102	0.05819	1.14082	0.05897	1.1407	0.06159	1.14013	0.0656
			1.14329	0.05226	1.14299	0.06056	1.14299	0.05859	1.14282	0.0596	1.1427	0.06154	1.14215	0.06571
			1.14527	0.05279	1.14498	0.06113	1.14499	0.05905	1.14477	0.06002	1.14468	0.06194	1.14412	0.06592
			1.14729	0.05343	1.14699	0.06161	1.14699	0.05977	1.14679	0.06087	1.1467	0.06185	1.14613	0.06628
			1.14925	0.05382	1.14897	0.06225	1.14898	0.06014	1.14876	0.06126	1.1487	0.06212	1.14812	0.06671
			1.15126	0.05423	1.151	0.06279	1.15098	0.06095	1.15078	0.06169	1.15067	0.06261	1.15011	0.06693
			1.15322	0.05484	1.15299	0.06386	1.15295	0.06149	1.15279	0.06201	1.15266	0.0631	1.1521	0.0674
			1.15525	0.05563	1.15496	0.06426	1.15495	0.06189	1.15476	0.06229	1.15466	0.06362	1.15407	0.06777
			1.15725	0.05624	1.15695	0.06476	1.15695	0.06213	1.15675	0.06268	1.15664	0.06406	1.15607	0.06779
			1.15925	0.05716	1.15895	0.06515	1.15896	0.06285	1.15874	0.06339	1.15863	0.06478	1.15808	0.06846
			1.16123	0.05735	1.16095	0.06584	1.16093	0.06329	1.16074	0.06348	1.16061	0.0656	1.1601	0.06854
			1.16323	0.05753	1.16293	0.06689	1.16293	0.06387	1.16273	0.06421	1.16263	0.06611	1.16206	0.06901
			1.16521	0.0581	1.16495	0.06744	1.16491	0.06471	1.16473	0.06529	1.16458	0.0669	1.16403	0.06961
			1.16724	0.05867	1.16694	0.06817	1.16691	0.06513	1.16675	0.06532	1.16661	0.06723	1.16603	0.07017
			1.16921	0.05895	1.16892	0.06869	1.16892	0.06581	1.16871	0.06567	1.16861	0.0676	1.16802	0.07054
			1.17123	0.05974	1.17091	0.0693	1.17088	0.06655	1.17072	0.06591	1.17062	0.0677	1.17002	0.07053
			1.17323	0.06013	1.17291	0.07019	1.17289	0.06702	1.17271	0.06646	1.17261	0.06794	1.17202	0.07065
			1.1752	0.06067	1.17491	0.07104	1.17488	0.06735	1.17473	0.0668	1.17458	0.06821	1.17399	0.07047
			1.1772	0.06124	1.17688	0.07132	1.17688	0.06761	1.17672	0.0671	1.17659	0.06856	1.17601	0.07104
			1.17917	0.06167	1.17888	0.07242	1.17887	0.06805	1.17869	0.06796	1.17856	0.06928	1.178	0.0715
			1.18117	0.06176	1.18087	0.07295	1.18086	0.06838	1.18069	0.06854	1.18057	0.06966	1.18001	0.07198
			1.18319	0.06276	1.18284	0.07352	1.18287	0.06904	1.18267	0.06893	1.18255	0.07013	1.18197	0.07263
			1.18518	0.0632	1.18487	0.07416	1.18483	0.06986	1.18467	0.0692	1.18453	0.07081	1.18399	0.07299
			1.18719	0.06369	1.18684	0.07491	1.18685	0.07032	1.18668	0.06961	1.18652	0.07109	1.18595	0.07292
			1.18916	0.0643	1.18887	0.07551	1.18884	0.07047	1.18866	0.06996	1.18853	0.0713	1.18795	0.07357
			1.19116	0.06494	1.19085	0.07611	1.19083	0.07068	1.19065	0.07025	1.19051	0.07174	1.18993	0.07396
			1.19317	0.06529	1.19284	0.07639	1.19283	0.07076	1.19267	0.07065	1.19249	0.07239	1.19195	0.07434
			1.19518	0.06581	1.19487	0.07713	1.19483	0.07153	1.19466	0.07103	1.1945	0.07287	1.1939	0.07469
			1.19716	0.06613	1.19685	0.07794	1.19685	0.07185	1.19667	0.07143	1.19651	0.07311	1.19592	0.07498
			1.19919	0.06633	1.19881	0.07843	1.19881	0.07198	1.19862	0.07202	1.19848	0.07348	1.19792	0.0751
			1.20115	0.0669	1.20083	0.07894	1.20084	0.07236	1.20063	0.07266	1.20051	0.07341	1.1999	0.07521
			1.20315	0.06692	1.20283	0.07892	1.2028	0.07226	1.20264	0.07284	1.20251	0.07352	1.2019	0.07541
			1.20514	0.06725	1.20484	0.07929	1.20478	0.07256	1.20462	0.07339	1.20447	0.07433	1.20392	0.0759
			1.20716	0.0677	1.20682	0.07953	1.20678	0.07333	1.20663	0.07351	1.20647	0.07491	1.20588	0.07611
			1.20914	0.06806	1.2088	0.08016	1.20879	0.07362	1.20861	0.07418	1.20845	0.07542	1.2079	0.07665
			1.21115	0.06845	1.21082	0.08064	1.21082	0.07418	1.21059	0.07453	1.21046	0.07558	1.20984	0.07743
			1.21313	0.06852	1.21282	0.08066	1.21279	0.07452	1.21258	0.07505	1.21243	0.07574	1.21185	0.07788
			1.21513	0.06904	1.21481	0.08153	1.21475	0.07556	1.21459	0.07575	1.21446	0.0764	1.21382	0.07857
			1.21712	0.07006	1.21681	0.08174	1.21681	0.07564	1.21658	0.07619	1.21644	0.07687	1.21584	0.07881
			1.21912	0.07035	1.21877	0.08239	1.21877	0.07588	1.21857	0.07636	1.21845	0.07685	1.2178	0.07918
			1.22109	0.07042	1.22077	0.0824	1.22077	0.07618	1.22057	0.07667	1.22042	0.07714	1.21983	0.07968
			1.22312	0.07121	1.22279	0.08322	1.22276	0.07702	1.22256	0.07748	1.22239	0.07781	1.22177	0.08014
			1.22509	0.0718	1.22478	0.08355	1.22475	0.07744	1.22456	0.07749	1.22444	0.07798	1.22378	0.08068
			1.22709	0.07206	1.22677	0.08455	1.22678	0.0782	1.22657	0.07819	1.22642	0.07833	1.22578	0.08171
			1.22909	0.07262	1.22876	0.08501	1.22874	0.07843	1.22853	0.07878	1.2284	0.07862	1.22775	0.08221
			1.23111	0.07297	1.23075	0.08572	1.23075	0.0788	1.23053	0.0798	1.2304	0.07957	1.22974	0.08291
			1.23306	0.07337	1.23276	0.08671	1.23273	0.07944	1.2325	0.08046	1.23237	0.07978	1.23171	0.08358
			1.23507	0.07381	1.23475	0.08714	1.23476	0.08034	1.23453	0.08094	1.23438	0.08052	1.2337	0.08416
			1.23707	0.07455	1.23674	0.08729	1.23672	0.08083	1.23653	0.08166	1.23638	0.08118	1.23571	0.08454
			1.23908	0.07514	1.23873	0.08791	1.23871	0.08157	1.2385	0.08216	1.23838	0.08138	1.23765	0.08483
			1.24106	0.07575	1.24073	0.08854	1.24072	0.08217	1.24051	0.08287	1.24036	0.08192	1.23968	0.08579
			1.24304	0.07605	1.24275	0.08926	1.24271	0.083	1.24249	0.08358	1.24236	0.08277	1.24164	0.08718
			1.24506	0.07647	1.24472	0.08929	1.24473	0.08348	1.24448	0.08409	1.24434	0.08331	1.24363	0.08793
			1.24704	0.07699	1.24671	0.09021	1.24671	0.0842	1.24651	0.08459	1.24636	0.08388	1.2456	0.08915
			1.24907	0.07737	1.24871	0.09107	1.2487	0.08488	1.24847	0.08514	1.24833	0.08483	1.24758	0.09026
			1.25105	0.07787	1.25069	0.09128	1.25069	0.08549	1.25047	0.08555	1.25033	0.08548	1.24958	0.09107
			1.25304	0.07827	1.25273	0.09165	1.25269	0.08617	1.25247	0.08612	1.25234	0.0859	1.25155	0.09214
			1.25504	0.07935	1.25469	0.09235	1.25469	0.08686	1.25447	0.08658	1.2543	0.08644	1.25354	0.0931
			1.25703	0.0798	1.25668	0.09294	1.25666	0.08808	1.25645	0.08711	1.25628	0.08757	1.2555	0.09449
			1.259	0.08061	1.25866	0.09344	1.25865	0.08855	1.25846	0.08813	1.25827	0.0883	1.25747	0.09561
			1.261	0.08161	1.26067	0.09441	1.26064	0.08884	1.26044	0.08882	1.26025	0.08921	1.25945	0.09686
			1.26302	0.08214	1.2627	0.09467	1.26264	0.08987	1.26244	0.08942	1.26224	0.08987	1.26143	0.09803
			1.26501	0.08269	1.26466	0.09559	1.26464	0.09071	1.26444	0.08998	1.26422	0.09044	1.26341	0.09934
			1.26701	0.08354	1.26667	0.09624	1.26661	0.09135	1.26642	0.09092	1.2662	0.09147	1.26535	0.10076
			1.269	0.08395	1.26866	0.09722	1.26862	0.09251	1.26843	0.09145	1.26821	0.09236	1.26734	0.10219
			1.27097	0.0846	1.27061	0.09801	1.27061	0.09297	1.2704	0.09224	1.2702	0.09249	1.26931	0.10332
			1.27297	0.08563	1.27262	0.09929	1.27261	0.09366	1.2724	0.09276	1.2722	0.09358	1.27128	0.10526
			1.27494	0.08675	1.27462	0.10009	1.27457	0.09473	1.27438	0.09372	1.2742	0.09448	1.27325	0.10754
			1.27696	0.08739	1.27659	0.10094	1.27659	0.09562	1.2764	0.09449	1.27617	0.09519	1.27519	0.10929
			1.27895	0.08848	1.2786	0.102	1.27856	0.09705	1.27839	0.09532	1.27815	0.0962	1.27714	0.11134
			1.28093	0.08929	1.28057	0.10314	1.28053	0.09839	1.28036	0.09665	1.28013	0.09773	1.2791	0.11401
			1.28293	0.09003	1.28257	0.10378	1.28251	0.09975	1.28235	0.09778	1.28213	0.09872	1.28105	0.11655
			1.2849	0.09147	1.28454	0.10498	1.28452	0.1007	1.28434	0.09876	1.28412	0.09996	1.283	0.11947
			1.28692	0.09249	1.28655	0.1063	1.2865	0.10195	1.28634	0.09976	1.28608	0.10132	1.28493	0.12258
			1.28893	0.09318	1.28853	0.10762	1.28849	0.10321	1.28833	0.10094	1.28808	0.10272	1.28688	0.12569
			1.29089	0.09391	1.29053	0.10903	1.29047	0.10507	1.2903	0.10216	1.29006	0.10427	1.2888	0.12906
			1.2929	0.09527	1.29253	0.11063	1.29249	0.10619	1.29232	0.10339	1.29203	0.1062	1.29072	0.13291
			1.29489	0.09584	1.29449	0.11143	1.29448	0.10753	1.29428	0.10433	1.29399	0.1079	1.29267	0.13658
			1.2969	0.09689	1.29649	0.11274	1.29642	0.10913	1.29628	0.10577	1.29595	0.11007	1.29457	0.14045
			1.29888	0.09804	1.29846	0.11392	1.29843	0.11022	1.29827	0.10745	1.29796	0.11199	1.29648	0.14471
			1.30087	0.09928	1.30047	0.11533	1.30039	0.11195	1.30023	0.10875	1.29991	0.11445	1.29839	0.14921
			1.30284	0.10038	1.30246	0.11661	1.30238	0.11371	1.30224	0.11024	1.30191	0.1166	1.30029	0.15416
			1.30483	0.10163	1.30443	0.11802	1.30439	0.11499	1.30421	0.11208	1.30385	0.11943	1.30221	0.15918
			1.30682	0.10295	1.30642	0.1203	1.30634	0.11713	1.3062	0.11396	1.30581	0.12244	1.3041	0.16435
			1.30879	0.10422	1.3084	0.12177	1.30832	0.11936	1.30816	0.11616	1.30777	0.12508	1.30598	0.17014
			1.31078	0.10578	1.3104	0.12399	1.31026	0.12182	1.31011	0.11844	1.30969	0.12858	1.30785	0.17633
			1.3128	0.10675	1.31236	0.12592	1.31226	0.12443	1.31209	0.12085	1.31165	0.13254	1.30971	0.18324
			1.31477	0.10785	1.31433	0.12756	1.31425	0.12635	1.31407	0.12295	1.31359	0.13621	1.31157	0.19069
			1.31675	0.10923	1.31633	0.12946	1.31622	0.1292	1.31605	0.12598	1.31555	0.14037	1.31339	0.19848
			1.31874	0.11123	1.3183	0.13164	1.31821	0.13269	1.318	0.12899	1.31749	0.14484	1.31527	0.20704
			1.32074	0.11243	1.3203	0.13358	1.32016	0.13552	1.31997	0.13233	1.31943	0.1497	1.31704	0.21601
			1.32272	0.1146	1.32225	0.13618	1.32214	0.13901	1.32195	0.1358	1.32134	0.15494	1.31889	0.22496
			1.32473	0.11592	1.32425	0.13908	1.32409	0.14244	1.32389	0.13943	1.3233	0.16046	1.32069	0.23495
			1.32671	0.11788	1.32622	0.14202	1.32608	0.14609	1.32585	0.14332	1.32524	0.16615	1.32246	0.24628
			1.32867	0.12015	1.32818	0.14494	1.32804	0.14999	1.32783	0.14752	1.32713	0.17277	1.32424	0.25796
			1.33065	0.12255	1.33017	0.14842	1.32997	0.15458	1.32977	0.15199	1.32902	0.17988	1.32598	0.27072
			1.33264	0.12502	1.33213	0.15217	1.33196	0.15918	1.33172	0.157	1.33094	0.18765	1.32773	0.28386
			1.33464	0.12706	1.33412	0.1558	1.3339	0.16452	1.33365	0.16236	1.33282	0.1954	1.32946	0.29716
			1.33662	0.12949	1.33606	0.16007	1.33585	0.17043	1.3356	0.16823	1.33469	0.20435	1.33118	0.31122
			1.33861	0.13231	1.33802	0.16468	1.33783	0.1764	1.33751	0.17463	1.33659	0.21335	1.33288	0.32649
			1.34058	0.13495	1.33996	0.1697	1.33975	0.18358	1.33946	0.18156	1.33844	0.22335	1.33453	0.34288
			1.34254	0.13868	1.34195	0.17533	1.34167	0.19038	1.34139	0.1891	1.34028	0.23491	1.3362	0.36009
			1.34454	0.14201	1.34389	0.18122	1.34361	0.19837	1.34328	0.19806	1.34213	0.24711	1.33783	0.37772
			1.34652	0.14578	1.34583	0.18774	1.34554	0.20666	1.34523	0.20702	1.34396	0.26041	1.33948	0.39665
			1.34846	0.14965	1.34778	0.1947	1.34745	0.21581	1.34709	0.21682	1.34578	0.2737	1.34109	0.41628
			1.35047	0.15398	1.34972	0.20305	1.34937	0.22537	1.34899	0.22751	1.34758	0.28857	1.34268	0.43671
			1.35242	0.15869	1.35165	0.2115	1.35126	0.23587	1.35088	0.23865	1.34939	0.30366	1.34426	0.45843
			1.35435	0.16382	1.35356	0.22081	1.35317	0.24765	1.35275	0.25175	1.35118	0.31973	1.34582	0.48074
			1.35631	0.16925	1.35548	0.23026	1.35504	0.26005	1.35459	0.26491	1.35291	0.3376	1.34737	0.50344
			1.35827	0.17535	1.3574	0.24208	1.35691	0.27408	1.35642	0.28036	1.35465	0.35702	1.34888	0.52754
			1.36022	0.18264	1.3593	0.25488	1.35876	0.2884	1.35827	0.29655	1.35638	0.3771	1.35039	0.55261
			1.3622	0.18965	1.36117	0.26866	1.36062	0.30403	1.3601	0.31298	1.35811	0.39823	1.35185	0.57849
			1.36411	0.19728	1.36305	0.28375	1.36247	0.32101	1.36191	0.33103	1.35981	0.42153	1.35335	0.60502
			1.36607	0.20617	1.36494	0.29909	1.36432	0.33963	1.36371	0.35108	1.36147	0.44572	1.35481	0.63248
			1.36798	0.21675	1.36678	0.31633	1.36614	0.35962	1.36546	0.37271	1.36314	0.47113	1.35625	0.66034
			1.3699	0.22722	1.36863	0.3356	1.36794	0.38117	1.36726	0.39616	1.36478	0.49823	1.35769	0.68897
			1.37184	0.23948	1.37046	0.35625	1.36972	0.404	1.36898	0.42117	1.36643	0.52559	1.35911	0.71807
			1.37374	0.25172	1.37226	0.3792	1.3715	0.42905	1.37072	0.44839	1.36805	0.55499	1.36051	0.74729
			1.37562	0.26607	1.37405	0.40376	1.37325	0.45547	1.37245	0.47703	1.36962	0.58567	1.36192	0.77735
			1.37752	0.28166	1.37582	0.43058	1.37499	0.48426	1.37413	0.50712	1.3712	0.6175	1.36334	0.80703
			1.3794	0.29806	1.37761	0.45994	1.3767	0.51474	1.3758	0.53924	1.37278	0.65018	1.36472	0.83728
			1.38125	0.31612	1.37933	0.49169	1.37841	0.54762	1.37746	0.57302	1.37432	0.68279	1.36612	0.86801
			1.38313	0.33584	1.38105	0.52574	1.38009	0.58265	1.37905	0.61012	1.37586	0.71699	1.36753	0.89824
			1.38496	0.35872	1.38272	0.56333	1.38174	0.61959	1.38067	0.64875	1.37742	0.75163	1.36894	0.92809
			1.3868	0.38213	1.38441	0.60408	1.38337	0.65946	1.38225	0.68909	1.37895	0.78618	1.37033	0.95845
			1.38862	0.40823	1.38604	0.6477	1.385	0.7008	1.38382	0.73163	1.3805	0.82128	1.37171	0.98939
			1.39044	0.43658	1.38766	0.69333	1.38656	0.74517	1.38539	0.77464	1.38201	0.85705	1.37311	1.01979
			1.39218	0.46868	1.38926	0.74328	1.38818	0.79174	1.38692	0.8205	1.38356	0.89128	1.37449	1.05016
			1.39395	0.50264	1.39082	0.79599	1.3897	0.84081	1.38846	0.86786	1.3851	0.92574	1.3759	1.0813
			1.39568	0.53844	1.39235	0.85175	1.39125	0.8909	1.38995	0.91544	1.38665	0.95951	1.37729	1.11128
			1.39745	0.57737	1.39387	0.90988	1.39278	0.94312	1.39146	0.96502	1.3882	0.99306	1.3787	1.14171
			1.39912	0.61896	1.39537	0.97202	1.39428	0.99766	1.39294	1.0146	1.38977	1.02547	1.38008	1.17253
			1.40081	0.66279	1.39684	1.03618	1.39581	1.05304	1.39444	1.06428	1.39131	1.05752	1.38146	1.20319
			1.40248	0.70934	1.39827	1.10216	1.39725	1.10998	1.3959	1.11512	1.39292	1.08936	1.38287	1.23396
			1.40412	0.75846	1.39973	1.17075	1.39872	1.16768	1.39737	1.1648	1.39451	1.11951	1.38426	1.26391
			1.40575	0.81048	1.40114	1.24179	1.4002	1.22668	1.39887	1.21599	1.39609	1.14899	1.38566	1.29519
			1.4074	0.86492	1.40253	1.31478	1.40166	1.28497	1.40035	1.26498	1.3977	1.17853	1.38702	1.32701
			1.40899	0.92117	1.40391	1.38921	1.40315	1.34399	1.40186	1.31386	1.3993	1.20856	1.38835	1.3598
			1.41059	0.97758	1.40528	1.46488	1.40461	1.40145	1.40336	1.36188	1.40092	1.23854	1.38971	1.39242
			1.41216	1.03608	1.40664	1.54184	1.40605	1.45945	1.4049	1.40894	1.40251	1.26795	1.39103	1.42595
			1.41374	1.09619	1.40802	1.61906	1.40757	1.51557	1.40642	1.45474	1.40412	1.29842	1.39235	1.46037
			1.41536	1.15524	1.40937	1.69686	1.40905	1.57091	1.40798	1.49863	1.40568	1.33013	1.39371	1.49445
			1.41693	1.21394	1.41073	1.77328	1.41056	1.62473	1.40953	1.5409	1.40725	1.36254	1.39501	1.52907
			1.41854	1.27194	1.41212	1.85011	1.41209	1.67686	1.41111	1.58252	1.40879	1.39656	1.39632	1.56397
			1.42013	1.32939	1.41349	1.92548	1.41363	1.72674	1.4127	1.62314	1.41032	1.43239	1.3976	1.60049
			1.42176	1.38314	1.4149	1.99707	1.41522	1.77375	1.41431	1.66191	1.41184	1.46895	1.39889	1.6359
			1.42338	1.43644	1.41632	2.06734	1.4168	1.81942	1.41591	1.70092	1.41333	1.50629	1.40016	1.67243
			1.42502	1.48795	1.41778	2.1353	1.4184	1.86373	1.41752	1.74025	1.41483	1.54567	1.40141	1.70993
			1.4267	1.53449	1.41923	2.19931	1.42004	1.9038	1.41915	1.7775	1.41628	1.58605	1.4027	1.74693
			1.42838	1.57858	1.42075	2.26018	1.42169	1.94314	1.42076	1.81636	1.41772	1.62759	1.40394	1.78454
			1.4301	1.61851	1.42227	2.31787	1.42333	1.98194	1.42234	1.85599	1.41918	1.67065	1.4052	1.82281
			1.43184	1.6542	1.42384	2.37138	1.42495	2.01945	1.42395	1.89492	1.4206	1.71435	1.40642	1.86202
			1.43362	1.68687	1.42539	2.4213	1.42663	2.05627	1.42552	1.93575	1.42202	1.75831	1.40765	1.90115
			1.43539	1.71842	1.42704	2.46838	1.42829	2.09361	1.42711	1.97863	1.42339	1.80482	1.40887	1.94101
			1.43719	1.74582	1.42868	2.51098	1.42995	2.12998	1.42865	2.02129	1.42477	1.85227	1.41007	1.98125
			1.439	1.77219	1.43034	2.55071	1.43159	2.16894	1.43018	2.06664	1.42611	1.90014	1.41127	2.02135
			1.44079	1.80041	1.43204	2.5882	1.43322	2.20946	1.43171	2.11305	1.42745	1.94993	1.41245	2.06287
			1.44259	1.83026	1.43373	2.62373	1.43485	2.25124	1.43324	2.16136	1.42877	2.00039	1.41363	2.10452
			1.44439	1.86198	1.43546	2.6595	1.43643	2.29526	1.43472	2.21103	1.43007	2.05193	1.4148	2.14647
			1.44612	1.89632	1.43717	2.69435	1.43803	2.34113	1.43619	2.26062	1.4314	2.10412	1.41593	2.18887
			1.44785	1.93622	1.43884	2.73102	1.43961	2.38922	1.43765	2.31329	1.43269	2.15779	1.4171	2.23215
			1.4495	1.98164	1.44053	2.76916	1.44112	2.44122	1.43913	2.36664	1.43393	2.21305	1.41822	2.27555
			1.45116	2.03338	1.44218	2.81038	1.44263	2.49398	1.44055	2.42254	1.43519	2.26908	1.41934	2.32017
			1.45275	2.09041	1.44386	2.85391	1.44414	2.54893	1.44197	2.47867	1.43641	2.32591	1.42047	2.36488
			1.45431	2.15128	1.44548	2.9002	1.44562	2.60741	1.44338	2.53634	1.43766	2.38355	1.42155	2.41031
			1.45584	2.21795	1.44703	2.95029	1.44706	2.66735	1.44475	2.5963	1.43884	2.4435	1.42263	2.45647
			1.45736	2.28899	1.44857	3.00409	1.44849	2.72983	1.44613	2.659	1.44003	2.50438	1.42371	2.50234
			1.45883	2.36393	1.45012	3.06144	1.44994	2.79258	1.44747	2.72216	1.44123	2.56629	1.42479	2.54983
			1.46028	2.44241	1.45163	3.11969	1.45132	2.85891	1.4488	2.78644	1.44238	2.62916	1.42585	2.59795
			1.46169	2.5246	1.45312	3.18228	1.45265	2.92868	1.45012	2.85252	1.44353	2.69391	1.42691	2.64619
			1.46308	2.6109	1.45463	3.24593	1.45403	2.99877	1.45143	2.92123	1.44466	2.75937	1.4279	2.69591
			1.46446	2.70099	1.45604	3.31374	1.45538	3.07157	1.45273	2.99188	1.44577	2.82586	1.4289	2.74574
			1.4658	2.79347	1.45744	3.38332	1.45671	3.14533	1.45398	3.06343	1.44687	2.89379	1.42993	2.79612
			1.4671	2.88948	1.45886	3.45691	1.45801	3.2214	1.45523	3.1372	1.44796	2.96294	1.43089	2.8473
			1.46844	2.98855	1.46024	3.53205	1.4593	3.29968	1.45646	3.2124	1.44902	3.03336	1.43188	2.89879
			1.46971	3.09041	1.46158	3.61002	1.46058	3.38002	1.45771	3.28937	1.45006	3.10536	1.43285	2.95129
			1.47098	3.19508	1.46291	3.6915	1.46182	3.46276	1.45882	3.3685	1.45106	3.17876	1.43377	3.00385
			1.47221	3.30114	1.46422	3.77396	1.46304	3.54648	1.46001	3.44967	1.4521	3.25198	1.43471	3.058
			1.47346	3.41095	1.46551	3.85974	1.46424	3.63279	1.46118	3.53253	1.45311	3.32658	1.43564	3.1123
			1.47469	3.52359	1.46681	3.94864	1.46545	3.72203	1.46233	3.61771	1.4541	3.40338	1.43654	3.16796
			1.47584	3.63897	1.46806	4.03905	1.46662	3.81298	1.46341	3.70468	1.45504	3.48129	1.43743	3.22322
			1.47701	3.75721	1.46927	4.1326	1.46776	3.9059	1.46452	3.79436	1.45601	3.56074	1.43832	3.27958
			1.47817	3.87903	1.47046	4.2274	1.4689	4.0005	1.4656	3.8852	1.45692	3.64171	1.43922	3.33638
			1.47928	4.0019	1.47169	4.32539	1.47003	4.09675	1.46666	3.97869	1.45783	3.72297	1.44007	3.39449
			1.48042	4.12679	1.47286	4.42619	1.47111	4.19497	1.46769	4.07401	1.45872	3.80577	1.44088	3.45374
			1.48149	4.25431	1.474	4.52828	1.47221	4.29614	1.46869	4.17004	1.45959	3.88934	1.44172	3.51121
			1.4826	4.38471	1.47513	4.63347	1.47325	4.40102	1.46971	4.26673	1.46048	3.97413	1.44253	3.57104
			1.48366	4.51698	1.47625	4.74146	1.47429	4.50627	1.47067	4.36693	1.46133	4.06007	1.44335	3.63154
			1.48468	4.65204	1.47734	4.85218	1.47531	4.61321	1.47163	4.4682	1.46216	4.14733	1.44412	3.69274
			1.48573	4.7899	1.47843	4.96425	1.47634	4.72183	1.47259	4.5715	1.463	4.2348	1.44493	3.75438
			1.48673	4.92935	1.47949	5.07843	1.4773	4.83327	1.47351	4.67631	1.46381	4.32406	1.44564	3.8169
			1.48772	5.07365	1.4805	5.19562	1.47827	4.9465	1.4744	4.78466	1.4646	4.41435	1.4464	3.8806
			1.48871	5.2185	1.48152	5.31326	1.47923	5.06143	1.47532	4.8937	1.46539	4.50601	1.44713	3.94574
			1.48968	5.3645	1.48256	5.43264	1.48019	5.17687	1.47619	5.00407	1.46616	4.59783	1.44784	4.01005
			1.49063	5.51448	1.48354	5.55391	1.4811	5.29378	1.47703	5.1166	1.46696	4.69105	1.44855	4.07533
			1.49154	5.66591	1.48452	5.67769	1.48201	5.41335	1.47786	5.23007	1.46764	4.78668	1.44923	4.14131
			1.49246	5.81916	1.48547	5.8042	1.48291	5.53443	1.47869	5.34407	1.46836	4.88253	1.44993	4.207
			1.49337	5.97467	1.48642	5.93292	1.48377	5.65626	1.47951	5.46103	1.46907	4.97881	1.45062	4.27381
			1.49426	6.13186	1.48734	6.06543	1.48463	5.78042	1.48029	5.58026	1.46979	5.07613	1.45128	4.34151
			1.49513	6.29174	1.48821	6.19771	1.4855	5.90598	1.48108	5.69973	1.47048	5.17475	1.45193	4.41013
			1.49598	6.45528	1.48912	6.33201	1.48632	6.03716	1.48183	5.82148	1.47118	5.27288	1.45259	4.47843
			1.49683	6.62	1.49001	6.46856	1.48711	6.16967	1.48258	5.94529	1.47186	5.37349	1.45319	4.54791
			1.49765	6.78788	1.49086	6.60597	1.48791	6.30072	1.4833	6.071	1.47249	5.47493	1.45382	4.61774
			1.49842	6.95874	1.49172	6.74351	1.48869	6.43439	1.48402	6.19673	1.47315	5.5771	1.45442	4.68796
			1.49924	7.12945	1.49256	6.88429	1.48946	6.56937	1.4847	6.32471	1.4738	5.67918	1.45504	4.75925
			1.50004	7.29932	1.49338	7.02875	1.49024	6.70524	1.4854	6.45335	1.4744	5.78303	1.45558	4.83096
			1.50082	7.47255	1.4942	7.17249	1.49098	6.84278	1.48608	6.58221	1.47504	5.88697	1.45616	4.90385
			1.50157	7.6476	1.49497	7.32	1.4917	6.98353	1.48673	6.71349	1.47562	5.9924	1.45672	4.97643
			1.50232	7.82557	1.49576	7.46948	1.4924	7.12448	1.48738	6.84667	1.4762	6.09858	1.45727	5.04903
			1.50301	8.01287	1.49649	7.62081	1.49313	7.26332	1.48802	6.98192	1.47679	6.20467	1.45784	5.12201
			1.50373	8.1945	1.49723	7.77242	1.49382	7.40822	1.48861	7.11777	1.47737	6.31075	1.45834	5.19547
			1.50442	8.37816	1.49793	7.92824	1.4945	7.55487	1.48922	7.25369	1.4779	6.42069	1.45893	5.26915
			1.5051	8.56491	1.49866	8.08499	1.49513	7.70209	1.4898	7.39159	1.47846	6.52865	1.45945	5.34345
			1.50578	8.75098	1.49936	8.24261	1.4958	7.85167	1.49038	7.53154	1.47904	6.63771	1.45993	5.4188
			1.50642	8.94444	1.50007	8.39825	1.4964	8.0014	1.49098	7.6707	1.47958	6.74732	1.46046	5.49356
			1.50709	9.1369	1.50073	8.55725	1.49704	8.15155	1.49151	7.8114	1.48009	6.85844	1.46096	5.56962
			1.50771	9.33123	1.50138	8.72045	1.4977	8.30135	1.49212	7.95151	1.48062	6.97012	1.46142	5.64638
			1.50834	9.52401	1.50205	8.88628	1.49829	8.4559	1.49262	8.0938	1.4811	7.0827	1.46192	5.72298
			1.50895	9.72107	1.50266	9.05306	1.49891	8.61035	1.4932	8.23734	1.48161	7.19522	1.4624	5.7996
			1.50954	9.92224	1.50327	9.22244	1.49945	8.76514	1.49369	8.38191	1.48214	7.30843	1.46283	5.87735
			1.51006	10.1319	1.50388	9.39288	1.50004	8.92075	1.49423	8.52699	1.48257	7.42242	1.46332	5.95477
			1.5107	10.3279	1.50445	9.56377	1.5006	9.07843	1.49474	8.6746	1.48305	7.538	1.46373	6.03345
			1.51126	10.5257	1.50506	9.73239	1.50114	9.23616	1.4952	8.82335	1.48351	7.65321	1.46417	6.11334
			1.51187	10.7256	1.50564	9.90343	1.50168	9.39617	1.49569	8.97188	1.48396	7.76871	1.46457	6.19332
			1.51243	10.9296	1.50622	10.0766	1.50221	9.55792	1.49618	9.12045	1.48444	7.88517	1.465	6.27343
			1.51296	11.1392	1.50683	10.2441	1.50274	9.71822	1.49667	9.26789	1.48486	8.0024	1.46539	6.35382
			1.51352	11.3428	1.50741	10.4162	1.50329	9.88044	1.49715	9.41676	1.48523	8.12444	1.46581	6.43438
			1.51404	11.5537	1.50791	10.5987	1.50379	10.0427	1.4976	9.57	1.48567	8.24223	1.4662	6.51634
			1.51456	11.7658	1.50841	10.7806	1.50428	10.209	1.49802	9.72263	1.48607	8.36408	1.46657	6.59794
			1.5151	11.9754	1.50894	10.9584	1.50474	10.3765	1.49844	9.87738	1.48643	8.48497	1.467	6.67797
			1.51565	12.1831	1.50952	11.1322	1.50524	10.5417	1.49885	10.0322	1.4868	8.60767	1.4674	6.75843
			1.51617	12.3903	1.50997	11.3189	1.5057	10.7112	1.49929	10.1865	1.48721	8.72863	1.46779	6.84001
			1.51663	12.6085	1.51042	11.5074	1.50619	10.8749	1.49969	10.3438	1.48762	8.84849	1.46819	6.92138
			1.51713	12.8221	1.51093	11.691	1.50666	11.0451	1.50008	10.5005	1.48804	8.9692	1.46858	7.00361
			1.51759	13.0347	1.51142	11.8727	1.50707	11.217	1.50048	10.6576	1.48839	9.0901	1.46892	7.08517
			1.51805	13.2547	1.51192	12.056	1.50754	11.3899	1.50081	10.82	1.48878	9.21206	1.46933	7.16673
			1.51858	13.4615	1.51239	12.2364	1.50796	11.56	1.50122	10.9758	1.48917	9.33169	1.46965	7.24953
			1.51912	13.6728	1.51289	12.4186	1.50839	11.7321	1.50166	11.1311	1.48955	9.45368	1.46999	7.33356
			1.51963	13.886	1.51343	12.5955	1.50883	11.9045	1.50204	11.2867	1.48992	9.57539	1.47036	7.41709
			1.51993	14.1251	1.51395	12.7773	1.50928	12.0744	1.50239	11.4471	1.49028	9.69814	1.4707	7.50124
			1.52045	14.3363	1.51436	12.9656	1.50977	12.239	1.50275	11.6105	1.49065	9.82241	1.47096	7.58581
			1.52094	14.5483	1.51486	13.1539	1.51016	12.416	1.5031	11.773	1.49098	9.9466	1.47129	7.67027
			1.52147	14.7598	1.5153	13.3434	1.51056	12.5929	1.50347	11.9314	1.49134	10.07	1.47166	7.75323
			1.52199	14.971	1.51577	13.5259	1.51093	12.77	1.50383	12.0924	1.4917	10.1929	1.472	7.83853
			1.52247	15.1864	1.51625	13.7117	1.51135	12.9445	1.50419	12.2537	1.49202	10.32	1.47229	7.92366
			1.52286	15.4125	1.51664	13.9085	1.51177	13.1212	1.50453	12.4172	1.49234	10.4453	1.47259	8.0088
			1.52326	15.639	1.51706	14.1017	1.51215	13.296	1.50483	12.5783	1.49268	10.5702	1.47289	8.09463
			1.52365	15.8729	1.51755	14.2864	1.5125	13.4737	1.50521	12.7418	1.49302	10.6946	1.47319	8.18115
			1.52395	16.1121	1.51804	14.4638	1.51282	13.6619	1.50552	12.9063	1.49339	10.818	1.47348	8.26756
			1.5242	16.36	1.51846	14.6603	1.5132	13.8383	1.50586	13.0689	1.49376	10.9412	1.47375	8.3542
			1.52442	16.6097	1.51878	14.862	1.51361	14.0128	1.50611	13.2414	1.49407	11.0683	1.47409	8.43885
			1.52498	16.8151	1.51907	15.0662	1.51409	14.1788	1.50629	13.4197	1.4943	11.1997	1.47441	8.52448
			1.52554	17.0184	1.51939	15.2696	1.51437	14.3675	1.50664	13.5808	1.4946	11.3295	1.47474	8.60915
			1.52604	17.2346	1.51983	15.4653	1.51456	14.5674	1.50703	13.7389	1.49492	11.4549	1.47499	8.69609
			1.5264	17.4659	1.52002	15.6833	1.51486	14.7496	1.50746	13.8918	1.49524	11.5805	1.47527	8.78318
			1.52649	17.6007	1.52034	15.7826	1.51511	14.8517	1.5078	14.0531	1.49558	11.7063	1.47552	8.87194
			1.52659	17.6134	1.52037	15.7958	1.51509	14.866	1.50814	14.2182	1.49589	11.8325	1.47572	8.96155
			1.52652	17.479	1.52048	15.6508	1.51499	14.7619	1.50853	14.3759	1.49615	11.9637	1.47586	9.05575
			1.52627	17.2272	1.52049	15.4031	1.51479	14.561	1.5088	14.4619	1.49628	12.0396	1.47604	9.10601
			1.52621	16.9515	1.52016	15.2046	1.51461	14.3663	1.50881	14.4777	1.49631	12.0515	1.47616	9.11427
			1.52597	16.7039	1.51992	14.9865	1.51444	14.1656	1.50881	14.3789	1.49629	11.9756	1.47602	9.06408
			1.52587	16.4341	1.51981	14.7581	1.51434	13.9538	1.5086	14.2023	1.49616	11.8358	1.47584	8.97129
			1.52535	16.2264	1.51953	14.5549	1.51404	13.7652	1.50843	14.0218	1.49599	11.6956	1.47566	8.87971
			1.52529	15.951	1.51916	14.3529	1.51376	13.5801	1.50831	13.8389	1.49579	11.5616	1.4755	8.7865
			1.52503	15.704	1.51899	14.1326	1.51339	13.4	1.50823	13.6508	1.4956	11.426	1.47531	8.69524
			1.52488	15.443	1.51883	13.9119	1.51319	13.2022	1.50807	13.471	1.49539	11.2909	1.47513	8.60386
			1.52458	15.1973	1.51851	13.7043	1.51299	13.0049	1.50791	13.2903	1.49519	11.1556	1.47491	8.51376
			1.5243	14.9547	1.51818	13.5033	1.51279	12.8092	1.50776	13.1087	1.495	11.0202	1.47472	8.42313
			1.5241	14.697	1.51785	13.2991	1.51259	12.6106	1.50764	12.9221	1.49482	10.8831	1.47451	8.33179
			1.52386	14.4474	1.51752	13.097	1.51242	12.4079	1.50751	12.7403	1.49464	10.747	1.47434	8.23827
			1.52346	14.2209	1.51712	12.9027	1.5123	12.204	1.50725	12.5681	1.49438	10.613	1.47405	8.15322
			1.52317	13.9784	1.5168	12.6985	1.51195	12.0252	1.50708	12.3903	1.49418	10.4797	1.47376	8.06727
			1.52285	13.7362	1.51647	12.4977	1.51145	11.8568	1.50691	12.2133	1.49396	10.3463	1.47355	7.97726
			1.52258	13.4947	1.51617	12.2901	1.51106	11.6811	1.50668	12.037	1.49377	10.2115	1.47331	7.88754
			1.52233	13.2457	1.51588	12.0863	1.51076	11.4925	1.5065	11.8602	1.4935	10.0812	1.47311	7.79652
			1.52202	13.0045	1.51563	11.8707	1.51052	11.3006	1.50628	11.6856	1.49322	9.95	1.4729	7.70638
			1.52167	12.7721	1.5154	11.6572	1.51028	11.1059	1.50599	11.5166	1.49301	9.81676	1.47268	7.6158
			1.52088	12.6035	1.51483	11.4822	1.50995	10.9211	1.5057	11.3504	1.49272	9.68787	1.47245	7.52729
			1.5206	12.3576	1.51446	11.2872	1.50964	10.7404	1.50531	11.1908	1.4924	9.56062	1.47217	7.43896
			1.5203	12.1156	1.51411	11.0897	1.50925	10.5614	1.50503	11.0253	1.49218	9.4282	1.47193	7.3515
			1.51993	11.8841	1.51368	10.8973	1.50889	10.3838	1.50476	10.8561	1.49202	9.28775	1.47175	7.2596
			1.51955	11.6587	1.51331	10.6998	1.50853	10.2042	1.50449	10.684	1.49168	9.1649	1.47141	7.17512
			1.51912	11.43	1.51277	10.5225	1.50795	10.0453	1.50424	10.5136	1.49136	9.03996	1.47111	7.09046
			1.51847	11.2362	1.51219	10.3501	1.50756	9.86942	1.50389	10.3528	1.49101	8.91509	1.47083	7.00404
			1.51804	11.015	1.5118	10.1555	1.50719	9.68928	1.50357	10.1881	1.49066	8.79105	1.4706	6.91514
			1.51765	10.7895	1.51135	9.96646	1.50684	9.51274	1.50327	10.0227	1.49013	8.68242	1.47028	6.82853
			1.51721	10.5643	1.51099	9.76491	1.50647	9.33197	1.50297	9.8563	1.4897	8.56292	1.46998	6.74292
			1.51672	10.3494	1.5106	9.57061	1.50625	9.13704	1.50266	9.6899	1.48941	8.43532	1.46972	6.65736
			1.51621	10.1389	1.51024	9.37506	1.5056	8.98814	1.50233	9.52494	1.48906	8.31087	1.46937	6.57154
			1.51568	9.93011	1.50993	9.16973	1.50491	8.84369	1.50204	9.35961	1.48872	8.18569	1.46911	6.48535
			1.51517	9.72025	1.50944	8.98394	1.50453	8.67079	1.50168	9.19497	1.48838	8.06073	1.46879	6.40002
			1.5147	9.50515	1.50896	8.80268	1.50412	8.49195	1.50132	9.03647	1.48802	7.93614	1.46851	6.31404
			1.51421	9.28852	1.50848	8.61647	1.50366	8.32405	1.50093	8.87678	1.48769	7.81197	1.46818	6.22888
			1.51369	9.07921	1.50791	8.44484	1.50319	8.15906	1.50055	8.71965	1.48735	7.68726	1.46786	6.14321
			1.51312	8.87481	1.5073	8.27537	1.50264	7.99677	1.50021	8.55879	1.48699	7.56268	1.46759	6.05628
			1.51258	8.671	1.50662	8.1174	1.50219	7.82982	1.49976	8.40572	1.48673	7.43279	1.46729	5.97111
			1.51201	8.46782	1.50587	7.96386	1.50149	7.68332	1.49937	8.24802	1.48639	7.31064	1.46692	5.88891
			1.51142	8.26582	1.50525	7.79706	1.5006	7.56437	1.49897	8.09186	1.4859	7.1951	1.46662	5.80444
			1.51083	8.06644	1.5047	7.62065	1.50001	7.41007	1.49859	7.93515	1.48539	7.08276	1.46615	5.72426
			1.5102	7.86988	1.50412	7.44945	1.49949	7.24654	1.49815	7.7801	1.48495	6.96579	1.46581	5.64299
			1.50961	7.67434	1.50353	7.27869	1.49898	7.08601	1.4977	7.62658	1.48451	6.84787	1.46541	5.56179
			1.50894	7.48434	1.50292	7.11064	1.49849	6.91933	1.49728	7.47441	1.4841	6.72993	1.46502	5.4804
			1.50827	7.29522	1.50228	6.94419	1.49793	6.76184	1.4968	7.32457	1.48365	6.61286	1.46463	5.39853
			1.50759	7.10843	1.50164	6.78184	1.49731	6.60758	1.49634	7.17506	1.48321	6.49719	1.46426	5.3159
			1.50689	6.92082	1.50095	6.6206	1.49674	6.45402	1.49577	7.03451	1.48277	6.38082	1.46392	5.23307
			1.50622	6.73655	1.50011	6.4783	1.49614	6.29776	1.49522	6.89106	1.48229	6.26484	1.46353	5.15194
			1.50546	6.55844	1.49938	6.32451	1.49555	6.14523	1.49473	6.74481	1.48181	6.15099	1.46313	5.07034
			1.50475	6.37647	1.49871	6.16343	1.49491	5.99546	1.49419	6.60148	1.48132	6.03607	1.46273	4.99038
			1.50402	6.19832	1.49805	6.00055	1.49418	5.85688	1.49367	6.45816	1.48086	5.92328	1.46231	4.91022
			1.50324	6.02117	1.49738	5.84138	1.49345	5.71577	1.49313	6.31432	1.4803	5.81327	1.46193	4.82903
			1.50248	5.84662	1.49665	5.68427	1.49281	5.56895	1.49255	6.17253	1.47981	5.69979	1.46153	4.74791
			1.50168	5.67384	1.49593	5.5302	1.49213	5.4229	1.49201	6.03105	1.47929	5.58792	1.46095	4.67548
			1.5009	5.50281	1.49517	5.37854	1.49142	5.28141	1.49144	5.89135	1.47877	5.47697	1.46028	4.6079
			1.50006	5.33675	1.49443	5.22896	1.49069	5.14155	1.49084	5.75378	1.47824	5.36745	1.45974	4.53524
			1.4992	5.17461	1.49331	5.1227	1.48994	5.00237	1.4902	5.61727	1.47764	5.25969	1.45924	4.45978
			1.49836	5.01136	1.49219	5.01579	1.48917	4.86518	1.48962	5.48064	1.47713	5.15063	1.45881	4.38107
			1.49747	4.85264	1.49132	4.87643	1.48845	4.72721	1.489	5.3454	1.47658	5.04157	1.45838	4.3022
			1.49658	4.69445	1.49062	4.71961	1.48761	4.59977	1.4883	5.21606	1.476	4.93277	1.45791	4.2238
			1.49568	4.53918	1.48981	4.57656	1.48664	4.4862	1.48766	5.08398	1.47538	4.82994	1.45744	4.14578
			1.49476	4.38871	1.48893	4.43913	1.48578	4.3624	1.487	4.95329	1.47474	4.72946	1.45699	4.06742
			1.49382	4.23769	1.48803	4.30575	1.48494	4.23411	1.4863	4.82429	1.47407	4.62672	1.45652	3.99089
			1.49282	4.09082	1.48711	4.17437	1.48407	4.11046	1.48551	4.70518	1.47346	4.5227	1.45598	3.91572
			1.49186	3.94725	1.48613	4.0514	1.48318	3.98613	1.48481	4.58034	1.47283	4.41946	1.45547	3.84036
			1.49083	3.80512	1.48507	3.93989	1.48237	3.8571	1.48409	4.45348	1.47221	4.31704	1.45499	3.76542
			1.48982	3.66551	1.48405	3.81951	1.48144	3.74038	1.48334	4.3299	1.47156	4.21513	1.4545	3.69011
			1.48879	3.52836	1.48305	3.69426	1.48046	3.62871	1.48262	4.2071	1.47091	4.11503	1.45395	3.61666
			1.48775	3.39437	1.4821	3.56968	1.47949	3.5152	1.48179	4.09006	1.47023	4.01523	1.4534	3.54373
			1.48666	3.26358	1.48112	3.44879	1.47854	3.40024	1.48099	3.97347	1.46955	3.9165	1.45283	3.47039
			1.48551	3.13992	1.48011	3.32891	1.47757	3.28836	1.48017	3.85785	1.46886	3.81839	1.45225	3.39872
			1.48441	3.0142	1.47907	3.21182	1.47656	3.17902	1.47933	3.74294	1.46815	3.72274	1.45162	3.32791
			1.4833	2.88932	1.47803	3.09546	1.4756	3.06385	1.47851	3.62982	1.4674	3.62692	1.451	3.25801
			1.48212	2.76905	1.47697	2.98123	1.4746	2.95626	1.47762	3.51814	1.46664	3.53257	1.45042	3.1882
			1.48099	2.65108	1.4759	2.8697	1.47355	2.85167	1.47677	3.40885	1.46589	3.43938	1.44982	3.11706
			1.47978	2.53518	1.4748	2.75967	1.47248	2.74958	1.47586	3.30133	1.46515	3.34648	1.4492	3.04826
			1.47857	2.42341	1.4737	2.64922	1.47139	2.64855	1.47496	3.19329	1.46433	3.25662	1.44856	2.98004
			1.47734	2.31362	1.4726	2.54222	1.47032	2.5472	1.47406	3.08805	1.46349	3.17024	1.44786	2.91425
			1.47611	2.20685	1.47145	2.43818	1.46923	2.44744	1.4731	2.98635	1.46269	3.08222	1.44718	2.8465
			1.47487	2.10242	1.47029	2.33843	1.46811	2.35028	1.4721	2.88693	1.46181	2.99505	1.44649	2.78108
			1.47356	2.00047	1.46908	2.24262	1.46698	2.25748	1.47108	2.78887	1.46098	2.90823	1.4458	2.71562
			1.47227	1.90133	1.4678	2.14731	1.46583	2.16537	1.47009	2.69136	1.46011	2.82299	1.44512	2.64921
			1.47095	1.80428	1.46655	2.06302	1.46461	2.07772	1.46907	2.59498	1.45921	2.74001	1.44438	2.58451
			1.46961	1.7097	1.46523	1.97925	1.4634	1.99114	1.46802	2.50097	1.45831	2.65745	1.44362	2.52075
			1.46826	1.61782	1.46394	1.89156	1.46216	1.9073	1.46697	2.40898	1.4574	2.57636	1.44291	2.45757
			1.46689	1.52843	1.46268	1.80319	1.46092	1.82277	1.46589	2.31884	1.45646	2.49612	1.44213	2.39365
			1.46553	1.44206	1.46141	1.71597	1.45971	1.74185	1.46475	2.23094	1.45552	2.4173	1.4415	2.32585
			1.46411	1.35754	1.46013	1.63073	1.4584	1.66266	1.46368	2.14416	1.45453	2.33974	1.44068	2.26731
			1.4627	1.27485	1.4588	1.54823	1.45714	1.58356	1.46254	2.05984	1.45353	2.26418	1.4395	2.22454
			1.46125	1.19452	1.45744	1.4688	1.45582	1.51018	1.46139	1.97645	1.45256	2.18997	1.43835	2.18269
			1.4598	1.11602	1.45606	1.39386	1.45443	1.44094	1.46022	1.89571	1.45151	2.11641	1.43728	2.13609
			1.45835	1.03958	1.45465	1.32079	1.45306	1.37183	1.459	1.81617	1.45046	2.04419	1.43627	2.0854
			1.45686	0.96519	1.45325	1.25076	1.45167	1.30385	1.4578	1.73983	1.44942	1.97386	1.43532	2.03242
			1.4554	0.89185	1.45182	1.18224	1.45029	1.23796	1.45655	1.66527	1.44835	1.90428	1.43437	1.97902
			1.45391	0.82077	1.45036	1.11446	1.44886	1.1733	1.45531	1.59203	1.44725	1.83659	1.43347	1.92398
			1.45236	0.75255	1.44891	1.04906	1.44746	1.11022	1.45404	1.52077	1.44614	1.76951	1.43254	1.86937
			1.45087	0.68434	1.44746	0.98334	1.44603	1.04819	1.45276	1.45184	1.44499	1.70386	1.43163	1.81489
			1.44935	0.61742	1.44602	0.91821	1.44458	0.98817	1.45141	1.38383	1.44385	1.63895	1.43071	1.76065
			1.44781	0.55077	1.44451	0.85469	1.44312	0.92743	1.45013	1.3186	1.44272	1.5765	1.42976	1.70752
			1.44625	0.48723	1.44302	0.79195	1.44164	0.86875	1.44875	1.25498	1.44152	1.51596	1.42883	1.65421
			1.4447	0.42342	1.44154	0.72983	1.44018	0.81319	1.4474	1.1917	1.4403	1.45668	1.42787	1.60156
			1.44314	0.36003	1.44007	0.66778	1.43868	0.75808	1.44605	1.12977	1.43908	1.39831	1.42689	1.54975
			1.44156	0.29837	1.43859	0.60567	1.43713	0.70471	1.44465	1.07	1.43784	1.34119	1.42592	1.49973
			1.43999	0.23788	1.43707	0.54677	1.43563	0.65297	1.44322	1.01336	1.43658	1.2855	1.42488	1.45023
			1.43843	0.17671	1.43554	0.48732	1.43408	0.60089	1.44178	0.95856	1.4353	1.23134	1.42384	1.4009
			1.43686	0.11522	1.43403	0.4304	1.43255	0.55116	1.44033	0.90634	1.43403	1.17677	1.42282	1.35343
			1.43527	0.05575	1.43249	0.37581	1.43099	0.50315	1.43883	0.85537	1.43274	1.1238	1.42175	1.30571
			1.43369	-0.00314	1.43091	0.32034	1.42944	0.45384	1.43736	0.80482	1.43141	1.07172	1.42066	1.25969
			1.43208	-0.06063	1.42932	0.26819	1.42783	0.40697	1.43582	0.75643	1.4301	1.02237	1.41953	1.2146
			1.43048	-0.11587	1.42778	0.21563	1.42628	0.35987	1.43436	0.7085	1.42874	0.97375	1.41844	1.16948
			1.42886	-0.17057	1.42621	0.16378	1.4247	0.31365	1.43281	0.66231	1.42738	0.92552	1.4173	1.12556
			1.42723	-0.22207	1.42463	0.11187	1.42309	0.2696	1.43128	0.61642	1.42597	0.87972	1.41617	1.0818
			1.42559	-0.27251	1.42302	0.06141	1.42151	0.22491	1.42971	0.57273	1.42457	0.83522	1.415	1.03911
			1.42393	-0.31959	1.42144	0.01476	1.41991	0.18104	1.42816	0.52976	1.42313	0.79132	1.4138	0.99802
			1.42224	-0.36436	1.41982	-0.03134	1.41829	0.1383	1.42658	0.48844	1.42171	0.74912	1.41263	0.95687
			1.4205	-0.40546	1.41814	-0.0744	1.41667	0.09754	1.42497	0.44791	1.42028	0.70789	1.41139	0.91794
			1.41878	-0.44232	1.41651	-0.11605	1.41505	0.05818	1.42341	0.40776	1.41878	0.66779	1.41016	0.87941
			1.41699	-0.47486	1.41483	-0.15445	1.41336	0.02085	1.42181	0.36937	1.41731	0.62884	1.4089	0.84211
			1.41521	-0.50209	1.41313	-0.18869	1.41166	-0.01481	1.4202	0.33028	1.41582	0.59008	1.40766	0.80485
			1.41337	-0.52455	1.41135	-0.21863	1.41006	-0.05113	1.41857	0.29338	1.41433	0.55349	1.40633	0.76936
			1.41147	-0.54127	1.40958	-0.24523	1.40834	-0.08399	1.41695	0.25564	1.41281	0.51729	1.40504	0.73424
			1.40955	-0.55023	1.40776	-0.26784	1.40662	-0.11392	1.41536	0.21938	1.41125	0.48279	1.40371	0.7
			1.40758	-0.55378	1.40591	-0.28521	1.40488	-0.1418	1.41369	0.1842	1.40973	0.44806	1.40238	0.66625
			1.40557	-0.55229	1.40401	-0.29811	1.40311	-0.16761	1.41205	0.14971	1.40816	0.41453	1.40104	0.63362
			1.4035	-0.54313	1.40208	-0.30568	1.4013	-0.1898	1.41038	0.11579	1.40662	0.3819	1.39969	0.60186
			1.40139	-0.52791	1.40012	-0.30916	1.39946	-0.20825	1.40871	0.08277	1.40502	0.35043	1.39828	0.57085
			1.39924	-0.5071	1.3981	-0.30853	1.39764	-0.22344	1.40707	0.05226	1.40344	0.32004	1.39687	0.54162
			1.39706	-0.48114	1.39607	-0.30323	1.39571	-0.23503	1.40537	0.0216	1.40183	0.29058	1.39548	0.51136
			1.39486	-0.45254	1.39397	-0.294	1.39381	-0.24166	1.40369	-0.00798	1.40023	0.26056	1.39405	0.48272
			1.39264	-0.42125	1.39188	-0.28138	1.39181	-0.24547	1.40197	-0.03676	1.39864	0.23087	1.39261	0.45425
			1.39045	-0.38972	1.38974	-0.26595	1.3898	-0.24549	1.40022	-0.06322	1.39699	0.2026	1.39113	0.42682
			1.38822	-0.35771	1.38762	-0.24852	1.38779	-0.24266	1.39849	-0.08763	1.39537	0.17565	1.38968	0.39998
			1.38597	-0.32765	1.38545	-0.23116	1.38574	-0.23715	1.39671	-0.11148	1.39373	0.1487	1.38819	0.3745
			1.38379	-0.2995	1.38335	-0.21404	1.38368	-0.22916	1.39494	-0.13275	1.39204	0.12286	1.38666	0.34942
			1.38162	-0.27374	1.38122	-0.19839	1.38159	-0.22053	1.39314	-0.15106	1.39041	0.09738	1.38515	0.32521
			1.37946	-0.25093	1.37911	-0.18321	1.37947	-0.21111	1.39128	-0.1671	1.38874	0.07226	1.38357	0.3021
			1.37733	-0.23124	1.37701	-0.16998	1.37744	-0.20158	1.38944	-0.1803	1.38703	0.0491	1.38205	0.2796
			1.37521	-0.21367	1.37487	-0.15743	1.37536	-0.191	1.38755	-0.19035	1.38533	0.02734	1.38052	0.25686
			1.37311	-0.19799	1.37278	-0.14538	1.37323	-0.18101	1.38565	-0.19899	1.3836	0.00618	1.37897	0.23416
			1.37098	-0.18556	1.37072	-0.13627	1.37113	-0.17139	1.38369	-0.20475	1.3819	-0.01415	1.37739	0.21231
			1.36894	-0.17319	1.36865	-0.1274	1.36907	-0.16148	1.38171	-0.20831	1.38012	-0.03325	1.37582	0.19173
			1.36685	-0.1622	1.36658	-0.11916	1.36696	-0.15265	1.37975	-0.20944	1.37837	-0.05059	1.37422	0.17172
			1.36481	-0.15311	1.36455	-0.11292	1.36491	-0.14436	1.37772	-0.20916	1.37661	-0.0661	1.37261	0.15194
			1.36273	-0.1449	1.36249	-0.10713	1.36283	-0.13715	1.37571	-0.20666	1.37478	-0.0806	1.37098	0.13377
			1.36068	-0.13796	1.36044	-0.10131	1.36077	-0.12988	1.37368	-0.20257	1.37295	-0.09329	1.36935	0.11553
			1.35861	-0.13183	1.35839	-0.09646	1.35875	-0.12403	1.37165	-0.19802	1.37108	-0.10479	1.36767	0.09803
			1.3566	-0.12583	1.35638	-0.09183	1.35667	-0.11746	1.36957	-0.19276	1.36925	-0.11503	1.366	0.08095
			1.35459	-0.12148	1.35434	-0.08838	1.35462	-0.11285	1.36752	-0.1867	1.36735	-0.12369	1.3643	0.06524
			1.35257	-0.11737	1.35233	-0.08544	1.35259	-0.10804	1.36546	-0.18068	1.36546	-0.13036	1.36261	0.05027
			1.35053	-0.11453	1.35031	-0.08293	1.35057	-0.10412	1.3634	-0.17422	1.36352	-0.13547	1.3609	0.03642
			1.34851	-0.11141	1.34829	-0.08064	1.34852	-0.10028	1.36132	-0.16827	1.36159	-0.14006	1.35916	0.0233
			1.3465	-0.10925	1.34627	-0.07888	1.34649	-0.09713	1.35926	-0.16191	1.35963	-0.14282	1.3574	0.01127
			1.34446	-0.10682	1.34425	-0.07742	1.34449	-0.09474	1.3572	-0.15523	1.35761	-0.14342	1.35562	0.000208271
			1.34248	-0.10481	1.34224	-0.07613	1.34244	-0.09188	1.35515	-0.14933	1.35564	-0.14399	1.35384	-0.01039
			1.34047	-0.10334	1.34024	-0.07506	1.34044	-0.08971	1.35311	-0.144	1.35365	-0.14373	1.35205	-0.02015
			1.33846	-0.10241	1.33823	-0.07486	1.33841	-0.08786	1.35104	-0.13899	1.35164	-0.14332	1.3502	-0.02889
			1.33645	-0.10176	1.33623	-0.07463	1.33641	-0.08635	1.34901	-0.13448	1.34963	-0.14167	1.34836	-0.03695
			1.33448	-0.10119	1.33422	-0.0744	1.33436	-0.08492	1.34695	-0.12974	1.34758	-0.13997	1.3465	-0.0439
			1.33246	-0.10074	1.33223	-0.0746	1.33238	-0.08379	1.34492	-0.12579	1.34556	-0.13773	1.34462	-0.04991
			1.33047	-0.10099	1.33022	-0.07452	1.33039	-0.0827	1.34288	-0.12165	1.34352	-0.13526	1.34274	-0.05542
			1.32846	-0.10122	1.32822	-0.07423	1.32839	-0.08227	1.34084	-0.11805	1.34148	-0.1329	1.34084	-0.06042
			1.32646	-0.1016	1.32624	-0.07454	1.32637	-0.08188	1.3388	-0.11489	1.33946	-0.13035	1.33891	-0.06398
			1.32445	-0.10188	1.32424	-0.07533	1.32433	-0.08122	1.33678	-0.11201	1.33744	-0.12775	1.33694	-0.06679
			1.32243	-0.10214	1.32227	-0.07587	1.32233	-0.08009	1.33474	-0.10915	1.33539	-0.12511	1.33499	-0.06949
			1.32047	-0.10312	1.32025	-0.07604	1.32038	-0.07983	1.3327	-0.10662	1.33333	-0.12247	1.33305	-0.07154
			1.31846	-0.10476	1.31825	-0.07671	1.31838	-0.07995	1.33069	-0.10452	1.33132	-0.11977	1.3311	-0.07291
			1.31647	-0.10527	1.31625	-0.07726	1.31636	-0.07927	1.32867	-0.10199	1.32928	-0.11724	1.32912	-0.07409
			1.31449	-0.10612	1.31424	-0.07801	1.31435	-0.07978	1.32666	-0.09997	1.32726	-0.11472	1.32714	-0.07509
			1.3125	-0.10689	1.31224	-0.07881	1.31234	-0.08011	1.32465	-0.09827	1.3252	-0.11221	1.32517	-0.07576
			1.3105	-0.10866	1.31023	-0.07913	1.31038	-0.08025	1.32264	-0.09726	1.32319	-0.11035	1.32315	-0.07593
			1.30853	-0.11021	1.30826	-0.08042	1.30837	-0.0802	1.32061	-0.09601	1.32118	-0.10816	1.32116	-0.07639
			1.30653	-0.11122	1.30626	-0.08075	1.30637	-0.08006	1.31862	-0.09456	1.31916	-0.1066	1.31918	-0.07706
			1.30457	-0.11262	1.30429	-0.08182	1.30438	-0.08046	1.31658	-0.09336	1.31712	-0.10473	1.31717	-0.07747
			1.30259	-0.11375	1.30228	-0.08252	1.30238	-0.08086	1.31457	-0.0922	1.31508	-0.10266	1.31518	-0.07708
			1.30055	-0.11511	1.30029	-0.08371	1.3004	-0.08148	1.31256	-0.09129	1.31309	-0.10099	1.31318	-0.07712
			1.29858	-0.11604	1.2983	-0.08431	1.29842	-0.08204	1.31058	-0.09097	1.31106	-0.09926	1.31117	-0.07668
			1.29659	-0.11656	1.29628	-0.08515	1.2964	-0.08238	1.30857	-0.09037	1.30907	-0.09785	1.30915	-0.0765
			1.29459	-0.11681	1.29433	-0.08626	1.29442	-0.0831	1.30656	-0.08995	1.30702	-0.09629	1.30717	-0.076
			1.29258	-0.11669	1.29231	-0.087	1.29242	-0.08321	1.30456	-0.0896	1.30502	-0.09512	1.30513	-0.07581
			1.29058	-0.11641	1.29034	-0.08753	1.2904	-0.08358	1.30256	-0.08911	1.30301	-0.0943	1.30316	-0.07553
			1.28859	-0.11613	1.28831	-0.08786	1.28843	-0.08376	1.30051	-0.08894	1.30102	-0.0937	1.30117	-0.07536
			1.28659	-0.11557	1.28629	-0.08824	1.28643	-0.08407	1.29852	-0.08925	1.29896	-0.09297	1.29915	-0.07523
			1.28457	-0.11468	1.28434	-0.08836	1.28442	-0.0847	1.29658	-0.08895	1.29698	-0.09178	1.29715	-0.07537
			1.28255	-0.11355	1.28234	-0.08863	1.28244	-0.085	1.29455	-0.08925	1.29497	-0.09125	1.29517	-0.07518
			1.28057	-0.11215	1.28033	-0.08829	1.28042	-0.08524	1.29255	-0.08912	1.29295	-0.09106	1.29313	-0.07503
			1.27859	-0.11124	1.27835	-0.08828	1.27842	-0.08502	1.29057	-0.08901	1.29094	-0.09045	1.29115	-0.07504
			1.27656	-0.10953	1.2763	-0.08761	1.27643	-0.08525	1.28857	-0.08942	1.28894	-0.08956	1.28915	-0.07486
			1.27455	-0.10795	1.27434	-0.08744	1.27443	-0.08543	1.28656	-0.08938	1.28692	-0.08906	1.28714	-0.07461
			1.2725	-0.10621	1.27234	-0.08704	1.27243	-0.08501	1.28455	-0.08933	1.28492	-0.08856	1.28514	-0.07445
			1.27049	-0.10449	1.27034	-0.0862	1.27043	-0.08485	1.28255	-0.08891	1.28294	-0.0886	1.28314	-0.07435
			1.26848	-0.10257	1.26834	-0.08599	1.26843	-0.08513	1.28056	-0.08949	1.28094	-0.08827	1.28114	-0.07424
			1.26648	-0.10076	1.26632	-0.08526	1.26643	-0.08447	1.27855	-0.08913	1.27891	-0.08809	1.27915	-0.074
			1.26443	-0.099	1.26432	-0.08478	1.26442	-0.08439	1.27658	-0.0893	1.27694	-0.08818	1.27716	-0.07408
			1.26246	-0.09744	1.26233	-0.08387	1.26244	-0.08412	1.27457	-0.0896	1.27493	-0.08774	1.27513	-0.07386
			1.26043	-0.09564	1.26032	-0.08345	1.26042	-0.0835	1.27257	-0.08972	1.27293	-0.08735	1.27314	-0.07386
			1.25844	-0.09415	1.25829	-0.08314	1.25839	-0.0833	1.27058	-0.08936	1.27095	-0.08749	1.27116	-0.07368
			1.25645	-0.09288	1.25629	-0.08257	1.25642	-0.0828	1.26858	-0.08964	1.26893	-0.0876	1.26912	-0.07373
			1.25444	-0.09069	1.25427	-0.0813	1.25442	-0.08208	1.26656	-0.08952	1.26694	-0.08725	1.26712	-0.0734
			1.25244	-0.08988	1.25229	-0.08054	1.2524	-0.08132	1.26458	-0.08906	1.26493	-0.08656	1.26514	-0.07302
			1.25041	-0.0883	1.25031	-0.07937	1.25042	-0.08089	1.26254	-0.0894	1.26292	-0.08686	1.26313	-0.07352
			1.24842	-0.08736	1.24829	-0.07914	1.24841	-0.08053	1.26055	-0.08868	1.26094	-0.08707	1.26117	-0.07367
			1.24638	-0.08596	1.24628	-0.07872	1.24639	-0.0797	1.25856	-0.08847	1.25892	-0.08695	1.25914	-0.0737
			1.2444	-0.08459	1.24426	-0.07775	1.24438	-0.07888	1.25657	-0.08818	1.25693	-0.08665	1.25716	-0.0738
			1.24239	-0.0835	1.24225	-0.07741	1.24239	-0.07865	1.25457	-0.08743	1.25494	-0.08634	1.25516	-0.07343
			1.24036	-0.08195	1.24025	-0.07607	1.24038	-0.07823	1.25257	-0.08786	1.25294	-0.08646	1.25315	-0.07336
			1.23838	-0.08065	1.23825	-0.07536	1.23837	-0.07794	1.25057	-0.08768	1.25092	-0.08681	1.25117	-0.07343
			1.23637	-0.07995	1.23626	-0.07499	1.23638	-0.07736	1.24857	-0.08723	1.24895	-0.08675	1.24919	-0.07413
			1.23437	-0.07896	1.23422	-0.07425	1.23435	-0.07653	1.24654	-0.08684	1.24695	-0.08675	1.24716	-0.07429
			1.23234	-0.07843	1.23224	-0.07414	1.23234	-0.07583	1.24455	-0.086	1.24494	-0.0869	1.24518	-0.07427
			1.23034	-0.07741	1.23024	-0.0733	1.23034	-0.07557	1.24254	-0.08586	1.24295	-0.08634	1.24318	-0.07448
			1.22834	-0.07639	1.22823	-0.07273	1.22835	-0.07511	1.24053	-0.08507	1.24095	-0.08592	1.2412	-0.07508
			1.22635	-0.0752	1.22624	-0.07252	1.22636	-0.07469	1.23853	-0.08478	1.23893	-0.08573	1.23918	-0.07477
			1.22433	-0.07471	1.22424	-0.07158	1.22434	-0.07452	1.23653	-0.08431	1.23693	-0.08539	1.23717	-0.07478
			1.22233	-0.07384	1.22223	-0.07125	1.22234	-0.07404	1.23451	-0.0837	1.23491	-0.08469	1.23515	-0.07488
			1.2203	-0.073	1.22021	-0.07101	1.22035	-0.07346	1.2325	-0.08312	1.23291	-0.08468	1.23318	-0.07478
			1.21829	-0.07226	1.21823	-0.07061	1.21832	-0.07324	1.23051	-0.0821	1.23091	-0.08471	1.23117	-0.07509
			1.21629	-0.07172	1.21621	-0.07009	1.21632	-0.07306	1.2285	-0.08215	1.2289	-0.08431	1.22919	-0.0754
			1.21427	-0.07105	1.2142	-0.06927	1.21434	-0.07235	1.2265	-0.08123	1.22691	-0.08344	1.22722	-0.07545
			1.21233	-0.07054	1.2122	-0.06924	1.21233	-0.07158	1.2245	-0.08058	1.22492	-0.08367	1.2252	-0.07514
			1.2103	-0.07043	1.21022	-0.06956	1.21034	-0.07147	1.22248	-0.08014	1.2229	-0.08327	1.22321	-0.07547
			1.2083	-0.06987	1.20819	-0.06891	1.20832	-0.07113	1.22047	-0.0793	1.22089	-0.08276	1.22118	-0.07534
			1.20629	-0.06951	1.20622	-0.06818	1.20633	-0.07058	1.21846	-0.07907	1.21889	-0.08215	1.2192	-0.07545
			1.2043	-0.06862	1.20418	-0.06783	1.20432	-0.07034	1.21646	-0.07903	1.2169	-0.08264	1.21717	-0.07562
			1.20232	-0.0682	1.20221	-0.06723	1.20234	-0.07006	1.21444	-0.07808	1.21489	-0.08244	1.21521	-0.07534
			1.20031	-0.06786	1.20019	-0.06707	1.20032	-0.06963	1.21245	-0.07783	1.2129	-0.08206	1.21321	-0.07508
			1.19831	-0.0679	1.19819	-0.06669	1.19832	-0.06958	1.21044	-0.07692	1.2109	-0.08142	1.21119	-0.07529
			1.19631	-0.06782	1.1962	-0.06657	1.19631	-0.06939	1.20847	-0.07626	1.20888	-0.08148	1.20922	-0.07505
			1.1943	-0.06734	1.19421	-0.06657	1.19433	-0.06906	1.20645	-0.07593	1.20688	-0.08125	1.2072	-0.0752
			1.1923	-0.06693	1.19219	-0.06663	1.19235	-0.06917	1.20445	-0.07566	1.20488	-0.08073	1.20522	-0.07485
			1.19029	-0.06664	1.19018	-0.06609	1.19031	-0.06916	1.20249	-0.0752	1.20289	-0.08012	1.20322	-0.07497
			1.1883	-0.066	1.18815	-0.06544	1.18833	-0.06877	1.20046	-0.07506	1.20087	-0.08001	1.20121	-0.07512
			1.18625	-0.0656	1.18619	-0.06504	1.18634	-0.06869	1.19847	-0.07493	1.19891	-0.07963	1.19925	-0.0753
			1.1843	-0.06568	1.18417	-0.06504	1.18434	-0.06842	1.19645	-0.07529	1.19689	-0.07941	1.19721	-0.07522
			1.18228	-0.06492	1.18217	-0.0648	1.18233	-0.06782	1.19447	-0.07446	1.19489	-0.07948	1.19521	-0.07539
			1.18029	-0.06527	1.18018	-0.06483	1.18032	-0.06738	1.19246	-0.07383	1.1929	-0.07942	1.19321	-0.07505
			1.1783	-0.06478	1.17821	-0.0644	1.17834	-0.06691	1.19044	-0.07387	1.19089	-0.07972	1.1912	-0.07494
			1.17628	-0.06427	1.17618	-0.0641	1.17632	-0.06624	1.18841	-0.07357	1.18887	-0.07883	1.18921	-0.0747
			1.17429	-0.06388	1.17418	-0.06443	1.17433	-0.06576	1.18643	-0.07339	1.18689	-0.07848	1.1872	-0.07465
			1.1723	-0.06332	1.1722	-0.06428	1.17233	-0.06558	1.18444	-0.07305	1.18487	-0.07793	1.18522	-0.07474
			1.17028	-0.06321	1.1702	-0.06428	1.17029	-0.06556	1.18242	-0.0721	1.18287	-0.07768	1.1832	-0.07477
			1.16828	-0.0628	1.16818	-0.06359	1.16831	-0.06514	1.18044	-0.07208	1.18089	-0.07712	1.18121	-0.07449
			1.16627	-0.06275	1.16619	-0.06323	1.16631	-0.06466	1.17845	-0.07128	1.17888	-0.07677	1.17921	-0.07434
			1.16429	-0.06236	1.16419	-0.06299	1.1643	-0.06443	1.17644	-0.07112	1.17686	-0.07619	1.17722	-0.07444
			1.16229	-0.06177	1.16217	-0.06255	1.16229	-0.06417	1.17442	-0.07095	1.17486	-0.07612	1.17521	-0.07455
			1.16028	-0.06157	1.16018	-0.06232	1.16031	-0.06376	1.17242	-0.07115	1.17287	-0.07591	1.17322	-0.0746
			1.15827	-0.0609	1.15818	-0.06156	1.15832	-0.0638	1.17043	-0.07071	1.17085	-0.076	1.17121	-0.07446
			1.15626	-0.06057	1.15618	-0.06139	1.15631	-0.06353	1.16844	-0.07035	1.16885	-0.07558	1.16921	-0.07411
			1.15429	-0.06051	1.15418	-0.06133	1.15429	-0.06309	1.16643	-0.07018	1.16686	-0.07514	1.16717	-0.07367
			1.15226	-0.05981	1.15218	-0.06071	1.1523	-0.0627	1.16442	-0.06966	1.16483	-0.07514	1.16516	-0.07333
			1.15026	-0.0595	1.15019	-0.06089	1.15033	-0.06263	1.1624	-0.06902	1.16282	-0.07477	1.16318	-0.07285
			1.1483	-0.05938	1.14816	-0.06039	1.14831	-0.06257	1.16042	-0.06876	1.16084	-0.07448	1.16115	-0.07272
			1.14628	-0.05887	1.14618	-0.06058	1.1463	-0.0627	1.15839	-0.06863	1.15882	-0.07413	1.15918	-0.07262
			1.14429	-0.05856	1.14417	-0.06024	1.14434	-0.06238	1.15641	-0.06872	1.15683	-0.07361	1.15718	-0.0728
			1.14229	-0.05853	1.14217	-0.05996	1.1423	-0.06207	1.1544	-0.06837	1.15484	-0.07342	1.15519	-0.0726
			1.14028	-0.05829	1.14016	-0.0598	1.14029	-0.06182	1.15241	-0.06804	1.1528	-0.07284	1.15317	-0.072
			1.13828	-0.05799	1.1382	-0.05981	1.13832	-0.06163	1.15041	-0.06791	1.15081	-0.07255	1.15116	-0.07188
			1.13627	-0.05786	1.13618	-0.05887	1.13628	-0.06091	1.14844	-0.06788	1.14884	-0.07259	1.14916	-0.07142
			1.13427	-0.05755	1.13416	-0.05882	1.13429	-0.06078	1.14642	-0.06807	1.14682	-0.0723	1.14715	-0.07147
			1.13227	-0.0569	1.13218	-0.05848	1.1323	-0.06059	1.1444	-0.06809	1.14481	-0.07196	1.14512	-0.07122
			1.13026	-0.05689	1.13019	-0.05826	1.13028	-0.06052	1.14243	-0.06743	1.1428	-0.07152	1.14316	-0.07114
			1.12826	-0.05632	1.12818	-0.05816	1.12828	-0.06002	1.1404	-0.06754	1.1408	-0.07163	1.14113	-0.07107
			1.12625	-0.05606	1.12617	-0.05836	1.12628	-0.06042	1.13841	-0.06678	1.13881	-0.0712	1.13915	-0.07116
			1.12426	-0.05518	1.12414	-0.05782	1.1243	-0.06007	1.1364	-0.06649	1.13678	-0.07116	1.13715	-0.07083
			1.12226	-0.05493	1.12214	-0.05745	1.12229	-0.05993	1.13441	-0.06663	1.1348	-0.07126	1.13514	-0.07083
			1.12025	-0.05498	1.12014	-0.05701	1.12028	-0.05934	1.1324	-0.06602	1.13282	-0.07129	1.13314	-0.0708
			1.11826	-0.05438	1.11817	-0.05713	1.11827	-0.05931	1.1304	-0.066	1.13079	-0.07083	1.13114	-0.07095
			1.11627	-0.05419	1.11616	-0.05672	1.11627	-0.05902	1.12839	-0.06588	1.12877	-0.07054	1.12917	-0.07099
			1.11426	-0.05396	1.11415	-0.05655	1.11427	-0.05892	1.12641	-0.06562	1.12676	-0.07023	1.12711	-0.07061
			1.11223	-0.05368	1.11215	-0.0564	1.11225	-0.05837	1.12439	-0.06502	1.12478	-0.0701	1.12515	-0.07067
			1.11024	-0.0531	1.11016	-0.05592	1.11027	-0.05798	1.1224	-0.06433	1.12279	-0.06984	1.12314	-0.07049
			1.10823	-0.05313	1.10816	-0.05601	1.10823	-0.05823	1.12037	-0.06453	1.12078	-0.06966	1.12113	-0.0702
			1.10625	-0.053	1.10616	-0.05591	1.10626	-0.05829	1.11837	-0.06442	1.11875	-0.06919	1.11911	-0.07014
			1.10424	-0.05293	1.10417	-0.05587	1.10429	-0.05841	1.11639	-0.06378	1.11676	-0.06904	1.11715	-0.07058
			1.10225	-0.05215	1.10215	-0.05593	1.10226	-0.05804	1.11441	-0.06354	1.11476	-0.06912	1.11512	-0.07014
			1.10025	-0.05183	1.10016	-0.05563	1.10028	-0.05778	1.11235	-0.06379	1.11276	-0.06919	1.11311	-0.06977
			1.09824	-0.05129	1.09816	-0.05529	1.09829	-0.05797	1.11038	-0.06332	1.11076	-0.06864	1.11112	-0.06938
			1.09626	-0.05116	1.09615	-0.05538	1.09629	-0.05815	1.10838	-0.06315	1.10874	-0.06833	1.10911	-0.06931
			1.09425	-0.05126	1.09417	-0.05521	1.09427	-0.05815	1.10635	-0.06341	1.10672	-0.06792	1.1071	-0.06923
			1.09226	-0.05084	1.09219	-0.05513	1.09225	-0.05762	1.10439	-0.06321	1.10472	-0.06793	1.10509	-0.06863
			1.09025	-0.05105	1.09017	-0.05491	1.09028	-0.0572	1.10236	-0.06275	1.10273	-0.06778	1.1031	-0.06838
			1.08825	-0.05064	1.08816	-0.05503	1.08825	-0.05724	1.1004	-0.06245	1.10076	-0.06694	1.10111	-0.06809
			1.08625	-0.05075	1.08614	-0.05456	1.08626	-0.05724	1.0984	-0.06249	1.09874	-0.06684	1.09909	-0.06833
			1.08423	-0.04996	1.08416	-0.05458	1.08424	-0.05715	1.09639	-0.0623	1.09673	-0.06628	1.09709	-0.06797
			1.08223	-0.04991	1.08216	-0.05483	1.08222	-0.05732	1.09438	-0.06209	1.09473	-0.06621	1.09508	-0.06797
			1.08023	-0.04961	1.08019	-0.05484	1.08024	-0.05658	1.09237	-0.06186	1.09271	-0.06571	1.0931	-0.06755
			1.07824	-0.04946	1.07816	-0.05474	1.07825	-0.05665	1.09036	-0.06145	1.09072	-0.06539	1.09111	-0.06765
			1.07624	-0.04901	1.0762	-0.05447	1.07629	-0.05632	1.08837	-0.06138	1.08872	-0.06566	1.08908	-0.06774
			1.07424	-0.04908	1.0742	-0.05444	1.07429	-0.05651	1.08638	-0.0613	1.08671	-0.06548	1.08709	-0.06736
			1.07225	-0.04909	1.07219	-0.05438	1.07225	-0.05657	1.08438	-0.06086	1.08473	-0.06507	1.08511	-0.06725
			1.07026	-0.04879	1.07017	-0.05446	1.0703	-0.05636	1.08238	-0.06088	1.08273	-0.06502	1.0831	-0.06719
			1.06824	-0.04827	1.06817	-0.0538	1.06828	-0.05632	1.08038	-0.06041	1.08072	-0.0647	1.08109	-0.06703
			1.06626	-0.04832	1.06618	-0.05408	1.06628	-0.05629	1.07836	-0.06055	1.07873	-0.06454	1.07907	-0.06657
			1.06425	-0.04845	1.06421	-0.05408	1.06427	-0.05642	1.07634	-0.06037	1.07672	-0.06437	1.07708	-0.06676
			1.06225	-0.04826	1.06217	-0.05382	1.06227	-0.05645	1.07437	-0.0598	1.07474	-0.0641	1.07508	-0.06627
			1.06023	-0.04847	1.06017	-0.05331	1.06028	-0.05618	1.07238	-0.05983	1.0727	-0.06421	1.07309	-0.06641
			1.05824	-0.04828	1.05819	-0.0535	1.05826	-0.05616	1.07039	-0.05973	1.07071	-0.06346	1.07107	-0.06612
			1.05625	-0.04828	1.05619	-0.05357	1.05628	-0.05598	1.06835	-0.05989	1.06868	-0.06352	1.06908	-0.0661
			1.05425	-0.04827	1.05417	-0.05367	1.05427	-0.05593	1.06638	-0.05966	1.0667	-0.06319	1.06711	-0.06587
			1.05223	-0.0482	1.05217	-0.0536	1.05227	-0.05558	1.06438	-0.05953	1.06472	-0.06341	1.06507	-0.06577
			1.05024	-0.04844	1.0502	-0.05385	1.05027	-0.0558	1.0624	-0.05971	1.0627	-0.06306	1.06308	-0.06569
			1.04827	-0.04848	1.04817	-0.05381	1.04828	-0.05595	1.06038	-0.05972	1.06069	-0.06252	1.06108	-0.06518
			1.04626	-0.04842	1.04621	-0.05387	1.04628	-0.05595	1.05838	-0.0593	1.05869	-0.06261	1.05907	-0.06499
			1.04428	-0.04871	1.04419	-0.05401	1.04428	-0.05627	1.05638	-0.05956	1.0567	-0.06223	1.05704	-0.06491
			1.04227	-0.04932	1.04222	-0.05389	1.04229	-0.05627	1.05437	-0.05939	1.05467	-0.06219	1.05507	-0.0646
			1.04029	-0.0495	1.04019	-0.05402	1.04027	-0.05615	1.05238	-0.05915	1.05269	-0.06161	1.05304	-0.06436
			1.03826	-0.04944	1.03818	-0.05418	1.0383	-0.05615	1.05038	-0.05892	1.0507	-0.06171	1.05106	-0.06454
			1.0363	-0.04958	1.03619	-0.0543	1.03629	-0.05647	1.04839	-0.05874	1.04868	-0.0614	1.04905	-0.06445
			1.03426	-0.04985	1.03419	-0.05404	1.0343	-0.05641	1.04638	-0.05851	1.04668	-0.06131	1.04706	-0.06452
			1.03228	-0.05067	1.0322	-0.05412	1.03229	-0.05607	1.04438	-0.05848	1.04469	-0.0614	1.04507	-0.06475
			1.03028	-0.05083	1.03019	-0.05426	1.03027	-0.0561	1.04241	-0.05846	1.04269	-0.06129	1.04308	-0.06474
			1.02829	-0.05067	1.02819	-0.05465	1.02829	-0.05555	1.04038	-0.05861	1.04069	-0.06076	1.04109	-0.06467
			1.0263	-0.05108	1.02618	-0.05476	1.0263	-0.05596	1.03838	-0.05859	1.03868	-0.06079	1.03905	-0.06431
			1.0243	-0.0515	1.02417	-0.05523	1.02428	-0.05624	1.03637	-0.05824	1.03668	-0.06065	1.03705	-0.06434
			1.02229	-0.05162	1.0222	-0.05537	1.02228	-0.05617	1.03436	-0.05871	1.03468	-0.06099	1.03503	-0.06414
			1.0203	-0.05236	1.0202	-0.05592	1.0203	-0.05652	1.03239	-0.0586	1.0327	-0.06079	1.03308	-0.06445
			1.01829	-0.05268	1.01822	-0.05626	1.01829	-0.05703	1.03036	-0.05847	1.03071	-0.06068	1.03105	-0.06444
			1.0163	-0.05318	1.01622	-0.05665	1.01632	-0.05719	1.02838	-0.05861	1.02869	-0.06067	1.02906	-0.06394
			1.01432	-0.05369	1.01423	-0.05719	1.0143	-0.05754	1.02638	-0.05888	1.0267	-0.06026	1.02706	-0.06412
			1.0123	-0.05399	1.0122	-0.05727	1.0123	-0.05765	1.02438	-0.05908	1.02468	-0.06062	1.02505	-0.06432
			1.01029	-0.05417	1.01022	-0.0575	1.0103	-0.05811	1.02239	-0.05893	1.02268	-0.06082	1.02304	-0.0641
			1.00831	-0.05502	1.00822	-0.05801	1.0083	-0.05849	1.02039	-0.05885	1.02067	-0.06085	1.02104	-0.06364
			1.00631	-0.0554	1.00621	-0.05853	1.00632	-0.05948	1.01837	-0.05863	1.01869	-0.06079	1.01903	-0.06332
			1.00429	-0.05593	1.00423	-0.0589	1.00433	-0.05938	1.01639	-0.05857	1.01669	-0.06067	1.01705	-0.06338
			1.00232	-0.05651	1.00223	-0.05942	1.00233	-0.05957	1.01435	-0.05844	1.01468	-0.06069	1.01504	-0.06306
			1.00125	-0.058	1.00117	-0.06002	1.00126	-0.05938	1.01237	-0.0587	1.0127	-0.06082	1.01302	-0.06288
			1.0011	-0.0567	1.001	-0.05855	1.00116	-0.0596	1.01037	-0.05884	1.01069	-0.06079	1.01103	-0.06287
			1.0019	-0.02563	1.00178	-0.02902	1.00183	-0.02928	1.00838	-0.05907	1.00869	-0.06089	1.00908	-0.06302
			1.00378	-0.0117	1.00365	-0.01383	1.00369	-0.01311	1.0064	-0.05919	1.00666	-0.06078	1.00706	-0.06277
			1.00578	-0.00639	1.00561	-0.00776	1.00564	-0.00668	1.00438	-0.059	1.00469	-0.06094	1.00505	-0.06278
			1.00772	-0.00266	1.00757	-0.00353	1.00761	-0.00211	1.00238	-0.05964	1.00269	-0.06128	1.00305	-0.06313
			1.00969	0.00014517	1.00953	0.000193891	1.00957	0.00155	1.00121	-0.05975	1.00149	-0.06144	1.00191	-0.06291
			1.01171	0.00267	1.01152	0.00365	1.01153	0.00466	1.00103	-0.0587	1.00133	-0.06153	1.00172	-0.06345
			1.01369	0.00512	1.0135	0.00608	1.0135	0.00752	1.00178	-0.02911	1.00199	-0.03084	1.00228	-0.03285
			1.01566	0.00709	1.01548	0.00802	1.01547	0.00992	1.00358	-0.01157	1.00372	-0.00988	1.00377	-0.00895
			1.01767	0.00906	1.01747	0.01012	1.01746	0.01202	1.00553	-0.00476	1.0056	-0.00178	1.00559	0.0011
			1.01964	0.01091	1.01945	0.01167	1.01947	0.01401	1.00747	-1.32275e-05	1.00752	0.00331	1.00745	0.00728
			1.02165	0.01229	1.02144	0.01337	1.02143	0.01531	1.00944	0.0036	1.00947	0.0072	1.00936	0.01131
			1.02362	0.01318	1.02341	0.01477	1.02343	0.01732	1.01141	0.00667	1.01144	0.01076	1.01129	0.01484
			1.02562	0.0147	1.02541	0.01641	1.02542	0.01886	1.01338	0.00941	1.0134	0.01364	1.01326	0.0179
			1.02763	0.01569	1.02742	0.01748	1.0274	0.02018	1.01535	0.01152	1.01539	0.01621	1.0152	0.02019
			1.02962	0.01661	1.02939	0.0189	1.02875	0.02161	1.01733	0.01357	1.01733	0.01848	1.01716	0.02266
			1.03161	0.01767	1.03139	0.02012	1.02907	0.0215	1.01935	0.01567	1.01931	0.02089	1.01912	0.02473
			1.03361	0.01853	1.03335	0.02135			1.02131	0.01714	1.02128	0.02271	1.02108	0.02662
			1.03558	0.01972	1.03536	0.02235			1.02329	0.01868	1.02322	0.02422	1.02303	0.02843
			1.03757	0.02076	1.03683	0.02323			1.02528	0.02048	1.02523	0.02575	1.02498	0.02977
			1.03957	0.02149	1.03742	0.02379			1.02727	0.02135	1.02706	0.02706	1.02697	0.03117
			1.04157	0.02251					1.02921	0.02304	1.02783	0.03174	1.02895	0.03264
			1.04357	0.02352					1.03124	0.02441			1.03094	0.03401
			1.04557	0.02416					1.03323	0.02536			1.03291	0.03486
			1.04658	0.03159					1.03522	0.0262			1.03488	0.03597
									1.0372	0.02693			1.03686	0.03691
									1.0392	0.02778			1.03883	0.03729
									1.04118	0.02876			1.04085	0.03833
									1.04318	0.02983			1.0428	0.03912
									1.0452	0.03061			1.04482	0.03991
									1.04714	0.03134			1.04678	0.04031
									1.04913	0.03172			1.04872	0.04089
									1.05006	0.03198			1.04968	0.04437

## Sheet: Figure 3b
							5		8		10		12		15		20
						1.02558	-0.06643	1.02557	-0.06732	1.02559	-0.06718	1.02561	-0.07135	1.02569	-0.08201	1.02564	-0.07189
						1.02662	-0.05978	1.02662	-0.06083	1.02661	-0.0582	1.02662	-0.05997	1.02665	-0.06463	1.02659	-0.05523			inset
						1.02858	-0.05407	1.02859	-0.05365	1.02858	-0.04952	1.02858	-0.04975	1.02859	-0.05142	1.02854	-0.04131				log v	C1	C2	C3
						1.03057	-0.04991	1.03058	-0.0482	1.03053	-0.04314	1.03055	-0.04241	1.03055	-0.04227	1.0305	-0.03201				-2.30103	-1.23657	-1.07572	-0.31876
						1.03255	-0.04585	1.03254	-0.04346	1.03253	-0.03793	1.03252	-0.03623	1.03252	-0.0347	1.03246	-0.02374				-2.09691	-0.99568	-0.8729	-0.04721
						1.03455	-0.04231	1.03453	-0.03925	1.0345	-0.03323	1.03449	-0.03072	1.03449	-0.02801	1.03442	-0.01679				-2	-0.89963	-0.78252	0.06183
						1.03653	-0.03906	1.03651	-0.0353	1.03648	-0.02891	1.03648	-0.02568	1.03645	-0.02205	1.0364	-0.01035				-1.92082	-0.81816	-0.70997	0.14145
						1.0385	-0.03598	1.0385	-0.03182	1.03847	-0.02487	1.03847	-0.02087	1.03844	-0.01656	1.03837	-0.00427				-1.82391	-0.72125	-0.61618	0.23805
						1.0405	-0.03316	1.04049	-0.02844	1.04045	-0.02097	1.04044	-0.01647	1.04043	-0.01144	1.04035	0.00145				-1.69897	-0.59517	-0.48945	0.36192
						1.04249	-0.03038	1.04246	-0.02504	1.04243	-0.01748	1.04242	-0.01258	1.0424	-0.00662	1.04232	0.00669
						1.04449	-0.02787	1.04446	-0.02194	1.04442	-0.01396	1.04441	-0.00861	1.04439	-0.00186	1.04431	0.01186
						1.04647	-0.02545	1.04644	-0.01911	1.04641	-0.0106	1.04637	-0.00493	1.04635	0.00262	1.04629	0.01666
						1.04846	-0.02327	1.04844	-0.01652	1.04839	-0.00769	1.04836	-0.00135	1.04834	0.00666	1.04827	0.02114
						1.05045	-0.0212	1.05041	-0.01392	1.05038	-0.00497	1.05035	0.00169	1.05033	0.0106	1.05025	0.02556
						1.05244	-0.01908	1.05241	-0.01163	1.05236	-0.00208	1.05235	0.00469	1.05231	0.01426	1.05223	0.03005
						1.05444	-0.01718	1.05439	-0.00937	1.05435	0.000505954	1.05432	0.0077	1.0543	0.01759	1.05423	0.03383
						1.05642	-0.01541	1.05638	-0.00691	1.05633	0.00305	1.0563	0.01057	1.05627	0.02098	1.05619	0.03766
						1.05841	-0.01374	1.05837	-0.00491	1.05833	0.00545	1.05831	0.01343	1.05828	0.02419	1.0582	0.04129
						1.06042	-0.01186	1.06038	-0.00292	1.06032	0.00767	1.06029	0.016	1.06026	0.02716	1.06017	0.04495
						1.0624	-0.01019	1.06236	-0.000926754	1.0623	0.00972	1.06229	0.01856	1.06224	0.03007	1.06216	0.04824
						1.06439	-0.00851	1.06435	0.00107	1.06431	0.01212	1.06429	0.02108	1.06424	0.03295	1.06415	0.05161
						1.06639	-0.00742	1.06634	0.00298	1.0663	0.0139	1.06624	0.02324	1.06621	0.03554	1.06612	0.05486
						1.06838	-0.00607	1.06833	0.00477	1.06827	0.01578	1.06825	0.02537	1.06821	0.03824	1.06812	0.05782
						1.07037	-0.0049	1.07032	0.00648	1.07026	0.01779	1.07024	0.02737	1.07018	0.04038	1.07008	0.06073
						1.07236	-0.00344	1.0723	0.0083	1.07226	0.01973	1.07223	0.02941	1.07217	0.04276	1.07207	0.06374
						1.07436	-0.00208	1.0743	0.00997	1.07426	0.02146	1.07422	0.03122	1.07416	0.04501	1.07406	0.06659
						1.07634	-0.000732237	1.07629	0.01171	1.07624	0.02321	1.0762	0.03312	1.07616	0.04726	1.07605	0.06946
						1.07835	0.000577267	1.07829	0.01311	1.07825	0.02486	1.07821	0.03481	1.07815	0.04926	1.07805	0.07191
						1.08034	0.00148	1.08028	0.01461	1.08024	0.02646	1.08019	0.03646	1.08013	0.05118	1.08003	0.07451
						1.08236	0.00262	1.08227	0.0159	1.08222	0.02785	1.0822	0.038	1.08212	0.0531	1.08203	0.07684
						1.08435	0.00333	1.08428	0.01724	1.08422	0.02924	1.08418	0.03963	1.08412	0.05487	1.08402	0.07915
						1.08632	0.00411	1.08626	0.01836	1.08622	0.0304	1.08616	0.04088	1.08611	0.05653	1.086	0.08122
						1.08833	0.00514	1.08826	0.01946	1.0882	0.03178	1.08817	0.04233	1.08811	0.0582	1.08799	0.08312
						1.09034	0.00611	1.09025	0.02055	1.0902	0.03295	1.09017	0.04369	1.0901	0.05986	1.08999	0.0852
						1.09233	0.00685	1.09226	0.02141	1.09219	0.03395	1.09216	0.04479	1.09208	0.06101	1.09197	0.08691
						1.09432	0.00729	1.09423	0.0223	1.09418	0.03496	1.09417	0.04595	1.09408	0.0626	1.09396	0.08869
						1.0963	0.00812	1.09623	0.02337	1.09617	0.03593	1.09616	0.04704	1.09606	0.06379	1.09594	0.09045
						1.09831	0.00881	1.09824	0.02422	1.09818	0.03699	1.09814	0.04808	1.09807	0.06514	1.09795	0.09221
						1.1003	0.0095	1.1002	0.02498	1.10016	0.03792	1.10012	0.04899	1.10005	0.06613	1.09993	0.09404
						1.1023	0.01009	1.10223	0.02582	1.10217	0.03894	1.10213	0.05001	1.10206	0.0673	1.10193	0.09547
						1.10429	0.01077	1.10422	0.02619	1.10417	0.03957	1.10413	0.05075	1.10405	0.06831	1.10392	0.09691
						1.1063	0.01129	1.1062	0.02677	1.10616	0.04043	1.10611	0.05158	1.10604	0.0693	1.10591	0.09803
						1.1083	0.01156	1.10822	0.02724	1.10815	0.04126	1.10812	0.05251	1.10804	0.07022	1.10789	0.09949
						1.11028	0.01188	1.1102	0.02802	1.11014	0.04185	1.11011	0.05338	1.11003	0.07115	1.1099	0.10054
						1.11228	0.0121	1.11222	0.02866	1.11214	0.04233	1.11211	0.05394	1.11203	0.07178	1.11189	0.10173
						1.11428	0.01271	1.11422	0.02916	1.11414	0.04288	1.11409	0.05456	1.11403	0.07247	1.11389	0.10274
						1.11629	0.01327	1.11621	0.02967	1.11613	0.04347	1.11609	0.05515	1.11602	0.07304	1.11589	0.10389
						1.11829	0.01377	1.11821	0.03003	1.11814	0.04381	1.11808	0.05567	1.11803	0.07369	1.1179	0.10466
						1.12027	0.01401	1.1202	0.03027	1.12011	0.04417	1.12008	0.05618	1.12001	0.07419	1.11989	0.10546
						1.12227	0.01441	1.1222	0.03072	1.12213	0.04466	1.12207	0.05657	1.122	0.07485	1.12188	0.10613
						1.12427	0.01434	1.12418	0.03102	1.12412	0.04495	1.12406	0.05698	1.124	0.07538	1.12386	0.10684
						1.12627	0.01439	1.12619	0.03157	1.12612	0.04509	1.12607	0.05746	1.12599	0.07593	1.12585	0.10738
						1.12828	0.01459	1.12818	0.03173	1.12811	0.04576	1.12808	0.05783	1.128	0.07643	1.12786	0.10805
						1.13026	0.01475	1.13017	0.0319	1.1301	0.04603	1.13007	0.05811	1.12998	0.07661	1.12986	0.10817
						1.13227	0.01497	1.13218	0.03196	1.13211	0.04606	1.13206	0.05839	1.13199	0.07673	1.13185	0.10879
						1.13425	0.015	1.13417	0.03221	1.13412	0.04641	1.13405	0.05858	1.13399	0.07711	1.13384	0.10917
						1.13626	0.0152	1.13617	0.0325	1.13612	0.0467	1.13607	0.05885	1.13599	0.07728	1.13584	0.10941
						1.13824	0.0151	1.13817	0.03245	1.13812	0.04653	1.13806	0.05884	1.13798	0.07727	1.13784	0.10944
						1.14026	0.01506	1.14017	0.03254	1.14011	0.04653	1.14006	0.05888	1.13997	0.07732	1.13984	0.10947
						1.14225	0.015	1.14217	0.03255	1.14212	0.04661	1.14208	0.05901	1.14199	0.07744	1.14185	0.10977
						1.14424	0.01513	1.14416	0.03265	1.1441	0.04674	1.14407	0.05896	1.14398	0.07749	1.14383	0.10988
						1.14625	0.01525	1.14616	0.03269	1.1461	0.04675	1.14605	0.05886	1.14598	0.0776	1.14583	0.1097
						1.14825	0.01514	1.14816	0.03273	1.14812	0.04704	1.14806	0.05882	1.14798	0.07759	1.14784	0.11019
						1.15025	0.01511	1.15016	0.03292	1.1501	0.047	1.15007	0.05851	1.14997	0.07764	1.14983	0.10989
						1.15225	0.01506	1.15217	0.03293	1.15213	0.04696	1.15206	0.05849	1.15197	0.07756	1.15183	0.1099
						1.15425	0.01512	1.15417	0.03296	1.15411	0.04673	1.15406	0.05844	1.15397	0.07761	1.15383	0.1098
						1.15625	0.01522	1.15616	0.03278	1.15611	0.04632	1.15606	0.05833	1.15599	0.07738	1.15584	0.10951
						1.15826	0.01524	1.15817	0.03268	1.1581	0.04644	1.15806	0.05806	1.15796	0.07723	1.15783	0.1091
						1.16026	0.0151	1.16016	0.03285	1.16011	0.0464	1.16006	0.05819	1.15999	0.07722	1.15982	0.10913
						1.16227	0.01506	1.16219	0.03286	1.16213	0.04638	1.16207	0.05795	1.16199	0.07719	1.16184	0.10878
						1.16425	0.0149	1.16418	0.03279	1.16411	0.0464	1.16405	0.05792	1.16398	0.07698	1.16383	0.10851
						1.16625	0.01478	1.16618	0.03255	1.1661	0.04618	1.16606	0.05797	1.16598	0.07661	1.16584	0.10783
						1.16826	0.01484	1.16818	0.03257	1.16809	0.04616	1.16805	0.05783	1.16798	0.07636	1.16784	0.10785
						1.17025	0.01487	1.17018	0.03259	1.17009	0.04601	1.17005	0.05764	1.16998	0.07634	1.16984	0.10728
						1.17224	0.01489	1.17218	0.03262	1.17209	0.04599	1.17206	0.05736	1.17197	0.07588	1.17183	0.10655
						1.17423	0.01523	1.17417	0.03257	1.17408	0.04594	1.17404	0.05728	1.17396	0.07585	1.17383	0.10623
						1.17623	0.01531	1.17617	0.03265	1.17608	0.04572	1.17604	0.0573	1.17597	0.07586	1.17583	0.10606
						1.17822	0.01513	1.17817	0.03246	1.17807	0.04574	1.17803	0.05697	1.17795	0.07582	1.17783	0.10576
						1.18023	0.01509	1.18016	0.03256	1.18008	0.04576	1.18005	0.0569	1.17996	0.07585	1.17983	0.10566
						1.18222	0.01508	1.18215	0.03259	1.18208	0.04574	1.18204	0.05675	1.18197	0.07541	1.18184	0.10539
						1.18421	0.01537	1.18415	0.03242	1.18407	0.04572	1.18402	0.05678	1.18396	0.07558	1.18383	0.10524
						1.18622	0.01548	1.18615	0.03243	1.18609	0.04587	1.18604	0.05705	1.18596	0.07592	1.18583	0.10498
						1.18822	0.01557	1.18814	0.03237	1.18808	0.04559	1.18802	0.05694	1.18795	0.07577	1.18782	0.10477
						1.19022	0.01585	1.19014	0.0324	1.19009	0.04545	1.19003	0.05707	1.18996	0.07586	1.18984	0.10455
						1.19222	0.01589	1.19213	0.0325	1.19209	0.04547	1.19204	0.05727	1.19195	0.07626	1.19184	0.10425
						1.19422	0.01606	1.19414	0.03262	1.19409	0.04554	1.19405	0.05709	1.19396	0.07632	1.19385	0.10406
						1.19622	0.01618	1.19615	0.03276	1.19609	0.04566	1.19603	0.05729	1.19596	0.07627	1.19584	0.10434
						1.19821	0.01669	1.19813	0.03272	1.19809	0.0455	1.19802	0.05752	1.19795	0.07623	1.19783	0.10428
						1.20021	0.01676	1.20014	0.03289	1.20009	0.04553	1.20003	0.0578	1.19995	0.07668	1.19983	0.10441
						1.2022	0.01686	1.20213	0.03282	1.20207	0.04546	1.20201	0.05767	1.20194	0.0769	1.20184	0.10468
						1.20421	0.01695	1.20413	0.03322	1.20407	0.04556	1.204	0.05791	1.20394	0.07717	1.20382	0.1051
						1.20622	0.01721	1.20614	0.03361	1.20608	0.04574	1.20602	0.0585	1.20594	0.0774	1.20583	0.10528
						1.20819	0.01751	1.20814	0.03365	1.20806	0.04597	1.20801	0.05848	1.20794	0.07759	1.20781	0.10544
						1.2102	0.01799	1.21013	0.03412	1.21008	0.04628	1.21001	0.05858	1.20994	0.07778	1.20982	0.10583
						1.2122	0.01811	1.21213	0.03451	1.21206	0.04648	1.21201	0.05887	1.21194	0.07805	1.21182	0.10611
						1.2142	0.01823	1.21413	0.0348	1.21408	0.04658	1.214	0.0593	1.21393	0.07834	1.21383	0.10599
						1.21621	0.01854	1.21612	0.03519	1.21607	0.04681	1.21601	0.05946	1.21593	0.07888	1.21583	0.10666
						1.21821	0.0188	1.21813	0.03556	1.21806	0.047	1.21801	0.05983	1.21794	0.07932	1.21781	0.10707
						1.2202	0.01891	1.22013	0.0356	1.22006	0.04756	1.22001	0.05985	1.21994	0.07944	1.21981	0.10749
						1.2222	0.01923	1.2221	0.03586	1.22204	0.04815	1.22199	0.06028	1.22192	0.07978	1.22181	0.10806
						1.22419	0.01945	1.2241	0.03603	1.22404	0.0483	1.22398	0.06041	1.2239	0.08032	1.22381	0.10831
						1.22617	0.01967	1.22609	0.03648	1.22605	0.04874	1.22598	0.06085	1.22592	0.08107	1.22579	0.10892
						1.22818	0.02019	1.22808	0.03708	1.22803	0.04914	1.22796	0.06146	1.2279	0.08166	1.22777	0.10972
						1.23018	0.02037	1.2301	0.03751	1.23003	0.0497	1.22997	0.06191	1.2299	0.08217	1.22978	0.11036
						1.23217	0.02067	1.23208	0.03778	1.23202	0.05	1.23197	0.06255	1.23189	0.08286	1.23179	0.11095
						1.23417	0.0209	1.23409	0.03807	1.23403	0.05026	1.23397	0.06302	1.2339	0.08361	1.23378	0.11163
						1.23617	0.02118	1.23608	0.03861	1.23602	0.05089	1.23596	0.0637	1.23588	0.08443	1.23578	0.11271
						1.23819	0.02141	1.23808	0.03901	1.23804	0.05131	1.23797	0.06419	1.23789	0.08508	1.23777	0.11323
						1.24016	0.02191	1.24008	0.03929	1.24004	0.05171	1.23997	0.06462	1.2399	0.08575	1.23977	0.11401
						1.24216	0.02225	1.24208	0.03949	1.24202	0.05214	1.24196	0.06543	1.24188	0.08628	1.24175	0.1148
						1.24416	0.02245	1.24407	0.03999	1.24402	0.05275	1.24396	0.06609	1.24389	0.08717	1.24376	0.11603
						1.24614	0.02261	1.24607	0.04049	1.24602	0.05332	1.24595	0.06655	1.24588	0.08743	1.24575	0.11666
						1.24814	0.02288	1.24807	0.04109	1.24801	0.05394	1.24795	0.06727	1.24787	0.08875	1.24774	0.11768
						1.25016	0.02339	1.25008	0.04162	1.25002	0.0547	1.24996	0.06823	1.24987	0.08962	1.24976	0.11897
						1.25215	0.02342	1.25206	0.04205	1.25201	0.05516	1.25195	0.06881	1.25187	0.09013	1.25173	0.11965
						1.25415	0.02374	1.25406	0.04255	1.25401	0.05567	1.25396	0.06928	1.25387	0.0909	1.25374	0.12053
						1.25615	0.02392	1.25606	0.04294	1.25601	0.05622	1.25596	0.07011	1.25587	0.09181	1.25573	0.12183
						1.25816	0.02391	1.25805	0.04355	1.25801	0.05661	1.25796	0.07061	1.25787	0.09244	1.25774	0.12257
						1.26015	0.02429	1.26006	0.04403	1.26001	0.05703	1.25995	0.07117	1.25986	0.09318	1.25972	0.12355
						1.26214	0.02454	1.26206	0.04463	1.262	0.05753	1.26194	0.07184	1.26186	0.0941	1.2617	0.12488
						1.26414	0.02482	1.26407	0.04494	1.264	0.05812	1.26395	0.07261	1.26387	0.09494	1.26371	0.12627
						1.26612	0.02533	1.26605	0.04502	1.26599	0.05868	1.26594	0.0732	1.26585	0.09558	1.26569	0.12706
						1.26815	0.02593	1.26806	0.04539	1.268	0.05917	1.26793	0.07409	1.26784	0.09627	1.26769	0.12824
						1.27014	0.02592	1.27006	0.04565	1.27	0.05985	1.26994	0.07469	1.26985	0.09718	1.2697	0.12907
						1.27214	0.0259	1.27205	0.04611	1.272	0.06026	1.27193	0.07514	1.27184	0.09793	1.27168	0.13001
						1.27414	0.02609	1.27404	0.04634	1.274	0.0607	1.27392	0.07563	1.27384	0.09883	1.27368	0.13099
						1.27614	0.02644	1.27603	0.04692	1.27599	0.06135	1.27592	0.07684	1.27582	0.0999	1.27565	0.1325
						1.27812	0.02662	1.27804	0.04719	1.27799	0.06198	1.27792	0.0773	1.27782	0.10092	1.27765	0.13353
						1.28012	0.02704	1.28002	0.04761	1.27998	0.06262	1.27991	0.07782	1.27981	0.10172	1.27965	0.1351
						1.28212	0.02751	1.28203	0.04804	1.28199	0.06304	1.28191	0.07866	1.28182	0.10272	1.28165	0.13649
						1.28412	0.02763	1.28403	0.04832	1.28397	0.06355	1.2839	0.07939	1.28382	0.10367	1.28365	0.13771
						1.28611	0.02788	1.28601	0.0489	1.28596	0.06397	1.2859	0.07996	1.28579	0.10441	1.28563	0.13857
						1.28813	0.02811	1.28802	0.04953	1.28796	0.06491	1.2879	0.08083	1.2878	0.10525	1.28764	0.14023
						1.29012	0.02785	1.29002	0.04994	1.28997	0.06528	1.2899	0.0814	1.2898	0.10611	1.28962	0.14123
						1.2921	0.02841	1.29202	0.05005	1.29196	0.06597	1.2919	0.08198	1.29179	0.1071	1.29161	0.14261
						1.29411	0.02887	1.29402	0.05089	1.29396	0.06659	1.29388	0.08285	1.29379	0.10802	1.29361	0.14387
						1.29611	0.02907	1.29601	0.05124	1.29595	0.06706	1.29587	0.08357	1.29577	0.10894	1.29561	0.14517
						1.2981	0.02955	1.298	0.05163	1.29796	0.06756	1.29788	0.08403	1.29779	0.10991	1.29762	0.14609
						1.30009	0.0297	1.29999	0.05216	1.29995	0.06795	1.29987	0.08465	1.29977	0.11056	1.2996	0.14724
						1.30209	0.03021	1.30199	0.05274	1.30194	0.06887	1.30186	0.08551	1.30177	0.11145	1.30159	0.14867
						1.3041	0.03044	1.30399	0.05314	1.30395	0.06944	1.30386	0.08629	1.30375	0.11243	1.30357	0.15005
						1.30609	0.0309	1.30598	0.0534	1.30592	0.0701	1.30586	0.08687	1.30575	0.11339	1.30557	0.15116
						1.30809	0.03083	1.30798	0.05383	1.30793	0.07083	1.30785	0.08765	1.30776	0.11455	1.30758	0.15267
						1.31008	0.03112	1.30998	0.05399	1.30992	0.07109	1.30984	0.08814	1.30974	0.11526	1.30956	0.15351
						1.31207	0.0316	1.31198	0.0549	1.31192	0.07169	1.31184	0.08911	1.31174	0.11645	1.31155	0.15501
						1.31408	0.03205	1.31399	0.05565	1.31392	0.07257	1.31383	0.09007	1.31374	0.11779	1.31354	0.15674
						1.31607	0.03264	1.31597	0.05585	1.31591	0.07295	1.31583	0.09084	1.31572	0.11843	1.31555	0.15795
						1.31808	0.0331	1.31796	0.05633	1.31793	0.07352	1.31784	0.09138	1.31773	0.11949	1.31755	0.15926
						1.32006	0.03356	1.31997	0.05696	1.31992	0.07425	1.31981	0.09217	1.31971	0.1206	1.31953	0.16078
						1.32208	0.03378	1.32196	0.05746	1.32192	0.07485	1.32183	0.09312	1.32173	0.12149	1.32153	0.16175
						1.32406	0.03428	1.32395	0.05811	1.3239	0.07518	1.32381	0.09396	1.32371	0.12254	1.32351	0.16328
						1.32605	0.03468	1.32593	0.05848	1.32589	0.07582	1.3258	0.09437	1.32569	0.12302	1.3255	0.16441
						1.32804	0.03527	1.32794	0.05957	1.32789	0.07654	1.32779	0.09552	1.32768	0.12427	1.3275	0.1659
						1.33003	0.0356	1.32993	0.06014	1.32988	0.07707	1.32978	0.09635	1.32967	0.12524	1.32948	0.16734
						1.33204	0.036	1.33194	0.06088	1.33188	0.0778	1.33178	0.09727	1.33167	0.12667	1.3315	0.1692
						1.33404	0.03635	1.33392	0.06138	1.33387	0.07844	1.33378	0.09788	1.33367	0.12777	1.33347	0.17024
						1.33604	0.03638	1.33592	0.06181	1.33587	0.079	1.33577	0.09872	1.33566	0.12869	1.33547	0.17143
						1.33804	0.03686	1.33793	0.06255	1.33787	0.07994	1.33775	0.09952	1.33765	0.12974	1.33748	0.17291
						1.34004	0.03732	1.33992	0.06308	1.33987	0.08037	1.33976	0.10069	1.33964	0.13112	1.33946	0.17452
						1.34203	0.03804	1.34194	0.06366	1.34188	0.08124	1.34177	0.10158	1.34165	0.13201	1.34145	0.17539
						1.34402	0.03847	1.34392	0.06454	1.34385	0.08192	1.34375	0.10256	1.34363	0.13338	1.34346	0.1764
						1.34602	0.03906	1.3459	0.06505	1.34585	0.08265	1.34575	0.10342	1.34564	0.1343	1.34544	0.17799
						1.34801	0.03945	1.34791	0.06571	1.34785	0.08352	1.34774	0.10399	1.34761	0.13532	1.34743	0.17947
						1.35001	0.04016	1.34989	0.06646	1.34984	0.08446	1.34975	0.10514	1.34962	0.13671	1.34943	0.18045
						1.35201	0.04113	1.35191	0.06729	1.35185	0.08538	1.35174	0.1063	1.35161	0.13793	1.35143	0.18237
						1.35402	0.04146	1.3539	0.0679	1.35385	0.0863	1.35373	0.10728	1.35361	0.13914	1.35342	0.18348
						1.35601	0.04227	1.35589	0.06861	1.35584	0.08715	1.35574	0.1085	1.35561	0.1403	1.35543	0.1846
						1.35801	0.04305	1.35788	0.06958	1.35783	0.08785	1.35772	0.10931	1.3576	0.14142	1.35742	0.18572
						1.35999	0.04362	1.35989	0.07029	1.35983	0.08921	1.35973	0.11018	1.35959	0.14265	1.3594	0.18762
						1.362	0.04399	1.36188	0.07089	1.36182	0.09023	1.36174	0.11109	1.36159	0.14383	1.3614	0.18848
						1.36401	0.0447	1.36387	0.07175	1.36382	0.0913	1.36372	0.11225	1.3636	0.14514	1.36339	0.19012
						1.36601	0.04518	1.36587	0.07249	1.36582	0.09246	1.36572	0.11317	1.36559	0.14648	1.3654	0.19152
						1.368	0.04574	1.36787	0.07308	1.36781	0.09315	1.3677	0.11384	1.36759	0.1473	1.36738	0.19285
						1.36999	0.04616	1.36987	0.0742	1.36979	0.0941	1.3697	0.11495	1.36957	0.14874	1.36938	0.19412
						1.372	0.04658	1.37186	0.07517	1.3718	0.09517	1.3717	0.11633	1.37158	0.15016	1.37137	0.19534
						1.37398	0.04724	1.37387	0.07589	1.3738	0.09577	1.37369	0.11675	1.37355	0.15098	1.37336	0.1969
						1.37598	0.04789	1.37587	0.07637	1.37578	0.09652	1.3757	0.11774	1.37556	0.15222	1.37536	0.19801
						1.37796	0.04851	1.37785	0.07722	1.37777	0.0975	1.37768	0.11917	1.37753	0.15341	1.37734	0.19943
						1.37996	0.0491	1.37983	0.07826	1.37977	0.09852	1.37966	0.12022	1.37953	0.15489	1.37934	0.2012
						1.38197	0.04941	1.38184	0.0789	1.38177	0.09946	1.38168	0.12154	1.38153	0.15654	1.38133	0.20221
						1.38395	0.05034	1.38383	0.07983	1.38376	0.10075	1.38366	0.12255	1.3835	0.15809	1.38333	0.20395
						1.38596	0.0508	1.38582	0.08048	1.38576	0.10169	1.38567	0.12358	1.38551	0.15916	1.38531	0.20545
						1.38796	0.05137	1.38783	0.0813	1.38776	0.1023	1.38766	0.12503	1.3875	0.16066	1.38731	0.2072
						1.38996	0.0522	1.38983	0.08242	1.38976	0.10386	1.38964	0.12607	1.3895	0.16246	1.38931	0.20865
						1.39196	0.05244	1.39183	0.08303	1.39177	0.10447	1.39164	0.12726	1.3915	0.16366	1.39131	0.21043
						1.39395	0.05331	1.39382	0.08381	1.39375	0.10541	1.39364	0.1284	1.39348	0.16503	1.3933	0.21211
						1.39596	0.05407	1.39581	0.08475	1.39576	0.10628	1.39563	0.12982	1.39548	0.16648	1.39529	0.21361
						1.39795	0.05472	1.39779	0.08559	1.39775	0.10708	1.39762	0.13122	1.39747	0.16802	1.39729	0.21536
						1.39995	0.05483	1.3998	0.08632	1.39974	0.10774	1.39963	0.13207	1.39946	0.16924	1.39927	0.2166
						1.40194	0.05552	1.4018	0.08707	1.40173	0.10846	1.4016	0.13302	1.40146	0.17069	1.40127	0.21801
						1.40394	0.05636	1.40378	0.08798	1.40372	0.11013	1.40359	0.13479	1.40344	0.1723	1.40325	0.21982
						1.40594	0.05686	1.40578	0.08878	1.40571	0.11079	1.40559	0.13562	1.40543	0.17362	1.40525	0.22162
						1.40793	0.05727	1.40777	0.08963	1.4077	0.11178	1.40759	0.13685	1.40742	0.17564	1.40724	0.22353
						1.40993	0.05811	1.40979	0.09032	1.40971	0.11297	1.4096	0.13817	1.40942	0.17728	1.40924	0.22532
						1.41192	0.05858	1.41178	0.09082	1.4117	0.1138	1.41158	0.13885	1.41141	0.17848	1.41122	0.22663
						1.41392	0.05905	1.41378	0.09176	1.41368	0.11482	1.41357	0.14078	1.41341	0.17996	1.41321	0.22832
						1.41593	0.06005	1.41577	0.09297	1.41568	0.1163	1.41557	0.14225	1.4154	0.18201	1.41521	0.23038
						1.41792	0.06057	1.41777	0.09392	1.41768	0.11708	1.41757	0.14282	1.41738	0.18353	1.41718	0.23224
						1.41991	0.06113	1.41977	0.09484	1.41968	0.11823	1.41956	0.14411	1.41938	0.18502	1.4192	0.23414
						1.4219	0.06178	1.42177	0.09527	1.42168	0.11931	1.42157	0.14561	1.42137	0.1867	1.42118	0.23584
						1.4239	0.06269	1.42376	0.0962	1.42367	0.12067	1.42355	0.14636	1.42337	0.18836	1.42317	0.23749
						1.4259	0.0631	1.42576	0.09715	1.42566	0.12142	1.42554	0.14778	1.42536	0.18964	1.42516	0.23946
						1.42789	0.06323	1.42775	0.09728	1.42766	0.12211	1.42752	0.14873	1.42735	0.19073	1.42716	0.24143
						1.42987	0.06418	1.42974	0.09847	1.42965	0.12389	1.42952	0.15039	1.42934	0.19285	1.42914	0.24322
						1.43188	0.06492	1.43175	0.0996	1.43162	0.12499	1.43151	0.15204	1.43132	0.19461	1.43111	0.24511
						1.43386	0.06553	1.43374	0.1005	1.43363	0.12635	1.43351	0.15333	1.43333	0.1964	1.43311	0.24753
						1.43587	0.06624	1.43573	0.10131	1.43562	0.12728	1.4355	0.15502	1.4353	0.19858	1.4351	0.25033
						1.43786	0.06655	1.43772	0.10198	1.43761	0.12833	1.4375	0.15614	1.43731	0.20032	1.4371	0.25194
						1.43986	0.06738	1.43973	0.10302	1.43959	0.13016	1.4395	0.15796	1.43929	0.2022	1.43909	0.25402
						1.44186	0.06786	1.44171	0.10433	1.44159	0.13162	1.44148	0.15957	1.44128	0.20407	1.44107	0.25696
						1.44385	0.0686	1.4437	0.10509	1.44359	0.13237	1.44349	0.16073	1.44329	0.20574	1.44307	0.25861
						1.44585	0.06906	1.4457	0.1061	1.44558	0.13354	1.44547	0.16188	1.44526	0.20741	1.44506	0.26071
						1.44784	0.0702	1.44769	0.10763	1.44758	0.13513	1.44747	0.16356	1.44726	0.20981	1.44706	0.26336
						1.44985	0.07079	1.4497	0.10854	1.44957	0.13637	1.44946	0.16492	1.44926	0.21184	1.44905	0.26492
						1.45183	0.07168	1.45169	0.10989	1.45155	0.13786	1.45144	0.16672	1.45125	0.21353	1.45102	0.26715
						1.45386	0.07265	1.45369	0.11108	1.45356	0.13941	1.45345	0.16865	1.45324	0.21582	1.45302	0.27017
						1.45584	0.07303	1.45568	0.11212	1.45556	0.1408	1.45544	0.17011	1.45523	0.2177	1.45502	0.27263
						1.45783	0.07381	1.45769	0.11285	1.45755	0.14191	1.45742	0.17163	1.45723	0.21975	1.457	0.27463
						1.45983	0.07504	1.45968	0.1145	1.45956	0.14337	1.45941	0.17296	1.45921	0.22157	1.45897	0.27703
						1.46183	0.07597	1.46168	0.1155	1.46155	0.14466	1.46142	0.17463	1.46121	0.22356	1.46097	0.27996
						1.46383	0.07642	1.46367	0.11648	1.46354	0.14578	1.46341	0.17607	1.46319	0.22536	1.46297	0.28177
						1.46581	0.07746	1.46566	0.11767	1.46553	0.14766	1.46539	0.1777	1.46519	0.22721	1.46495	0.28393
						1.46783	0.07852	1.46765	0.11926	1.46754	0.14891	1.4674	0.17944	1.46718	0.22976	1.46696	0.2869
						1.46983	0.07931	1.46964	0.12038	1.46952	0.15026	1.4694	0.18099	1.46918	0.23142	1.46895	0.28904
						1.4718	0.08027	1.47165	0.12179	1.47152	0.15221	1.47138	0.18231	1.47116	0.23339	1.47094	0.29157
						1.47381	0.08143	1.47365	0.12302	1.47352	0.15374	1.47338	0.18427	1.47316	0.23547	1.47294	0.29368
						1.47579	0.0825	1.47563	0.1242	1.4755	0.15492	1.47537	0.18574	1.47514	0.23692	1.47492	0.29559
						1.47779	0.08331	1.47763	0.12537	1.4775	0.15631	1.47737	0.18758	1.47713	0.23879	1.4769	0.29787
						1.47978	0.08441	1.4796	0.12666	1.47949	0.15763	1.47934	0.18849	1.47912	0.24022	1.4789	0.29986
						1.48176	0.08526	1.48158	0.12799	1.48147	0.15933	1.48135	0.1907	1.48113	0.24278	1.48088	0.30294
						1.48375	0.08642	1.48358	0.12923	1.48347	0.16081	1.48335	0.19247	1.48311	0.24468	1.48287	0.30501
						1.48576	0.08721	1.48558	0.13095	1.48545	0.16259	1.48531	0.19424	1.48509	0.24663	1.48486	0.30701
						1.48775	0.08788	1.48757	0.13214	1.48744	0.16397	1.48731	0.19606	1.48709	0.24859	1.48685	0.30931
						1.48974	0.08884	1.48956	0.1337	1.48943	0.16541	1.48931	0.19776	1.48909	0.25042	1.48884	0.31175
						1.49173	0.09016	1.49156	0.13503	1.49143	0.16728	1.4913	0.19987	1.49107	0.25247	1.49084	0.3141
						1.49373	0.0914	1.49357	0.13636	1.49342	0.16891	1.49331	0.20106	1.49307	0.25496	1.49282	0.31665
						1.49573	0.0919	1.49555	0.13743	1.49542	0.17023	1.49527	0.20256	1.49506	0.25625	1.4948	0.31834
						1.49772	0.09326	1.49755	0.13868	1.49741	0.17172	1.49728	0.20428	1.49705	0.25813	1.4968	0.32059
						1.49972	0.09424	1.49954	0.14054	1.49939	0.17363	1.49926	0.20598	1.49903	0.26023	1.49879	0.32315
						1.5017	0.09517	1.50153	0.14188	1.5014	0.1747	1.50127	0.20755	1.50104	0.26194	1.50078	0.32509
						1.50369	0.09597	1.50352	0.14294	1.50338	0.1763	1.50326	0.20889	1.50302	0.26371	1.50278	0.32727
						1.5057	0.09711	1.50551	0.14447	1.50539	0.17843	1.50524	0.21121	1.50502	0.26589	1.50475	0.32938
						1.50769	0.09781	1.50751	0.14634	1.50737	0.17971	1.50723	0.21293	1.507	0.26776	1.50674	0.33187
						1.50969	0.09907	1.5095	0.14799	1.50938	0.18118	1.50922	0.21475	1.50899	0.26998	1.50873	0.33437
						1.51168	0.09982	1.51149	0.14912	1.51135	0.18276	1.51123	0.21659	1.51099	0.2721	1.51074	0.3363
						1.51368	0.10089	1.51349	0.15022	1.51335	0.18418	1.51322	0.21794	1.51297	0.27394	1.51272	0.33862
						1.51567	0.10195	1.51548	0.15174	1.51534	0.18615	1.5152	0.22	1.51497	0.27633	1.51472	0.34105
						1.51766	0.10332	1.51748	0.15369	1.51734	0.18797	1.5172	0.22206	1.51696	0.27844	1.51671	0.34329
						1.51967	0.10433	1.51947	0.15492	1.51933	0.18951	1.51919	0.22391	1.51894	0.28071	1.5187	0.34564
						1.52165	0.10546	1.52146	0.15653	1.52132	0.19116	1.52118	0.22546	1.52094	0.28287	1.52068	0.34814
						1.52365	0.1067	1.52345	0.15821	1.5233	0.19298	1.52318	0.22757	1.52293	0.28519	1.52266	0.35064
						1.52564	0.10775	1.52545	0.15971	1.52532	0.19473	1.52517	0.22967	1.52492	0.28744	1.52466	0.35305
						1.52765	0.10904	1.52743	0.16104	1.52729	0.19621	1.52716	0.23106	1.5269	0.2898	1.52664	0.35553
						1.52963	0.11006	1.52944	0.16243	1.52928	0.19808	1.52914	0.23309	1.52889	0.29188	1.52863	0.35794
						1.53161	0.11147	1.53141	0.16407	1.53128	0.19972	1.53112	0.23532	1.53088	0.2948	1.53061	0.36075
						1.53361	0.11276	1.53339	0.1658	1.53325	0.20184	1.53312	0.23776	1.53286	0.29719	1.53259	0.36317
						1.53561	0.11435	1.53539	0.16775	1.53525	0.20428	1.53509	0.24009	1.53484	0.30038	1.53459	0.36696
						1.5376	0.11564	1.53739	0.16951	1.53725	0.20626	1.5371	0.24249	1.53685	0.30326	1.53657	0.37027
						1.53959	0.11696	1.53937	0.17152	1.53923	0.2081	1.53908	0.24461	1.53884	0.30639	1.53856	0.37313
						1.54158	0.11845	1.54136	0.17389	1.54123	0.21022	1.54106	0.24733	1.54081	0.30904	1.54054	0.37643
						1.54359	0.12048	1.54336	0.17618	1.54321	0.21301	1.54306	0.25072	1.5428	0.31272	1.54254	0.38092
						1.54557	0.12186	1.54537	0.17804	1.54521	0.21514	1.54505	0.25304	1.54478	0.31585	1.54452	0.38423
						1.54756	0.12377	1.54735	0.18054	1.5472	0.21801	1.54702	0.25569	1.54677	0.31969	1.54651	0.38823
						1.54955	0.12603	1.54933	0.18322	1.54918	0.22131	1.54902	0.2592	1.54875	0.3237	1.54847	0.3926
						1.55155	0.12781	1.55132	0.18562	1.55117	0.22391	1.55102	0.26257	1.55073	0.32739	1.55047	0.39634
						1.55353	0.13004	1.55331	0.18847	1.55315	0.22713	1.55297	0.26606	1.55272	0.33171	1.55245	0.40099
						1.55552	0.13254	1.5553	0.19084	1.55513	0.23056	1.55497	0.26967	1.5547	0.33664	1.55442	0.40619
						1.5575	0.13539	1.55728	0.19475	1.55713	0.23461	1.55696	0.27438	1.55668	0.34154	1.5564	0.41185
						1.55948	0.1382	1.55925	0.19789	1.55911	0.23801	1.55893	0.27793	1.55866	0.34668	1.55838	0.4169
						1.56148	0.14131	1.56124	0.20148	1.56109	0.24196	1.56092	0.28243	1.56063	0.35213	1.56035	0.42277
						1.56347	0.14426	1.56323	0.20529	1.56307	0.24653	1.56289	0.28759	1.5626	0.35786	1.56231	0.42958
						1.56544	0.14758	1.56521	0.20941	1.56504	0.25105	1.56488	0.29265	1.56459	0.3638	1.56429	0.43592
						1.56743	0.15112	1.56719	0.21435	1.56702	0.2562	1.56683	0.29852	1.56655	0.37061	1.56625	0.44354
						1.56943	0.15579	1.56918	0.21942	1.569	0.26206	1.56882	0.30485	1.56852	0.37811	1.56822	0.45171
						1.5714	0.16005	1.57117	0.22428	1.57098	0.26794	1.57079	0.31085	1.57048	0.3858	1.57018	0.46045
						1.57338	0.16457	1.57313	0.22939	1.57296	0.27423	1.57276	0.3179	1.57244	0.39424	1.57214	0.46943
						1.57537	0.16958	1.57511	0.23586	1.57494	0.28133	1.57473	0.32615	1.57441	0.40361	1.57411	0.47964
						1.57734	0.17475	1.57708	0.24237	1.5769	0.28872	1.57668	0.33433	1.57636	0.4132	1.57605	0.49075
						1.57931	0.18053	1.57904	0.24986	1.57885	0.29675	1.57865	0.3435	1.57832	0.42364	1.578	0.5024
						1.58129	0.18662	1.58101	0.25702	1.58084	0.30528	1.58059	0.35301	1.58029	0.43418	1.57995	0.51382
						1.58325	0.19427	1.58297	0.26625	1.58278	0.31454	1.58256	0.36438	1.58221	0.44724	1.58189	0.52826
						1.58521	0.20175	1.58495	0.27567	1.58475	0.32556	1.58451	0.37611	1.58416	0.46109	1.58385	0.54336
						1.58717	0.21013	1.5869	0.28577	1.58668	0.3371	1.58646	0.38859	1.58608	0.476	1.58578	0.55956
						1.58913	0.21903	1.58884	0.29699	1.58863	0.34961	1.5884	0.40268	1.58803	0.49185	1.58769	0.577
						1.59109	0.22856	1.5908	0.3093	1.59058	0.36289	1.59033	0.41726	1.58997	0.50872	1.5896	0.59554
						1.59306	0.23936	1.59274	0.32223	1.5925	0.37772	1.59226	0.43361	1.59187	0.52755	1.59152	0.6159
						1.59504	0.25108	1.59469	0.33676	1.59445	0.39444	1.5942	0.45158	1.59381	0.54797	1.59343	0.63824
						1.59697	0.26344	1.59663	0.35255	1.59637	0.41158	1.59611	0.47073	1.59571	0.56955	1.59532	0.66252
						1.5989	0.27729	1.59853	0.36984	1.59829	0.43057	1.59803	0.49143	1.59761	0.59343	1.59723	0.68842
						1.60085	0.29248	1.60048	0.38891	1.6002	0.45139	1.59995	0.51443	1.59952	0.61887	1.59911	0.71741
						1.60278	0.30803	1.60239	0.40896	1.60211	0.47377	1.60184	0.5389	1.6014	0.6465	1.60098	0.74739
						1.60471	0.32584	1.6043	0.43099	1.60401	0.49797	1.60373	0.56552	1.60328	0.67644	1.60284	0.7795
						1.60663	0.34535	1.60617	0.45551	1.60589	0.52465	1.6056	0.59431	1.60514	0.70834	1.6047	0.81432
						1.60854	0.36629	1.60808	0.48219	1.60778	0.5538	1.60747	0.62631	1.60698	0.74357	1.60654	0.85269
						1.61044	0.38897	1.60995	0.51061	1.60964	0.58545	1.60933	0.66067	1.60883	0.78114	1.60837	0.89337
						1.61232	0.41411	1.61183	0.54179	1.61151	0.61994	1.61117	0.698	1.61067	0.82191	1.61019	0.93752
						1.61422	0.44198	1.6137	0.57476	1.61335	0.65709	1.61301	0.73761	1.61249	0.866	1.612	0.98514
						1.6161	0.47146	1.61553	0.61109	1.61519	0.69668	1.61483	0.78039	1.61429	0.91202	1.61379	1.03595
						1.61797	0.50361	1.61737	0.65079	1.61702	0.73994	1.61665	0.82698	1.61609	0.96212	1.61557	1.09049
						1.61982	0.53767	1.6192	0.69333	1.61883	0.7858	1.61845	0.87694	1.61787	1.01593	1.61733	1.14826
						1.62167	0.5752	1.62101	0.73821	1.62062	0.83443	1.62024	0.92872	1.61964	1.07292	1.61907	1.20955
						1.62351	0.61509	1.62282	0.78614	1.62241	0.88674	1.62202	0.98464	1.62138	1.13365	1.62081	1.27498
						1.62532	0.65854	1.62461	0.83751	1.62418	0.94293	1.62377	1.04472	1.62312	1.19743	1.62252	1.34387
						1.62715	0.70417	1.62637	0.8919	1.62593	1.00145	1.62551	1.10705	1.62485	1.26457	1.62423	1.41573
						1.62893	0.75236	1.62815	0.94967	1.62767	1.06301	1.62722	1.17272	1.62655	1.33546	1.62592	1.49153
						1.63072	0.80297	1.62988	1.00991	1.6294	1.1285	1.62894	1.24193	1.62824	1.40898	1.62758	1.57073
						1.63249	0.85734	1.6316	1.07428	1.63112	1.19825	1.63063	1.3152	1.62991	1.48697	1.62924	1.6539
						1.63426	0.91401	1.63333	1.14111	1.63281	1.2696	1.63231	1.39209	1.63157	1.56849	1.63089	1.74083
						1.63602	0.97297	1.63507	1.21068	1.63452	1.3448	1.634	1.47136	1.63322	1.65304	1.6325	1.83115
						1.63775	1.03372	1.63675	1.28289	1.63618	1.42252	1.63565	1.55374	1.63486	1.74037	1.63413	1.92441
						1.6395	1.0969	1.63845	1.35752	1.63786	1.50262	1.6373	1.63792	1.63649	1.83129	1.63573	2.02095
						1.64123	1.1623	1.64014	1.43434	1.63952	1.58618	1.63896	1.72606	1.63811	1.92545	1.63732	2.12136
						1.64296	1.22791	1.64182	1.51332	1.64118	1.6706	1.64057	1.81671	1.63971	2.0217	1.6389	2.22432
						1.64469	1.29596	1.64349	1.59314	1.64283	1.7567	1.6422	1.90835	1.64132	2.11999	1.64047	2.32894
						1.64642	1.36399	1.64516	1.6738	1.64445	1.84429	1.6438	2.0016	1.64289	2.22072	1.64203	2.43617
						1.64813	1.4311	1.64681	1.75656	1.64611	1.93336	1.64542	2.09665	1.64448	2.32359	1.64359	2.54586
						1.64985	1.49742	1.64848	1.83798	1.64772	2.02237	1.64702	2.19234	1.64605	2.42798	1.64511	2.65659
						1.65159	1.56473	1.65014	1.92028	1.64935	2.11212	1.64862	2.28953	1.64761	2.53356	1.64666	2.77001
						1.65332	1.63124	1.65181	2.00286	1.651	2.20266	1.65022	2.38774	1.64918	2.64103	1.64819	2.88543
						1.65504	1.69461	1.65347	2.0819	1.65263	2.29154	1.65184	2.48457	1.65073	2.74778	1.64973	3.00045
						1.65681	1.75609	1.65518	2.16059	1.65427	2.37941	1.65344	2.58036	1.65231	2.85439	1.65125	3.11626
						1.65856	1.81665	1.65686	2.23736	1.65593	2.46583	1.65504	2.67558	1.65387	2.96171	1.65278	3.23188
						1.66032	1.87392	1.65856	2.31116	1.65758	2.55021	1.65666	2.76912	1.65544	3.0677	1.6543	3.34683
						1.66208	1.92854	1.66025	2.38222	1.65925	2.63145	1.65829	2.86086	1.65701	3.17265	1.65583	3.46107
						1.66387	1.98259	1.66197	2.45111	1.66092	2.71074	1.65992	2.95121	1.65857	3.27685	1.65737	3.57528
						1.66566	2.03434	1.6637	2.51615	1.6626	2.78741	1.66157	3.03853	1.66016	3.37945	1.6589	3.68843
						1.66746	2.08446	1.66545	2.57828	1.6643	2.86027	1.66322	3.12265	1.66174	3.47913	1.66045	3.79937
						1.66927	2.13355	1.6672	2.63723	1.66601	2.92937	1.66489	3.20352	1.66334	3.57676	1.662	3.90813
						1.67106	2.18326	1.66897	2.69371	1.66772	2.99586	1.66655	3.28118	1.66495	3.67148	1.66357	4.01532
						1.67284	2.23398	1.67074	2.74716	1.66948	3.05748	1.66827	3.35421	1.66657	3.76243	1.66514	4.1186
						1.67462	2.28749	1.67254	2.79863	1.67122	3.11589	1.66998	3.42335	1.66821	3.84929	1.66673	4.21782
						1.67638	2.34544	1.67432	2.8502	1.67299	3.1728	1.6717	3.48955	1.66987	3.93328	1.66832	4.31576
						1.67813	2.40713	1.67611	2.90174	1.67477	3.22736	1.67343	3.55225	1.67153	4.01439	1.66995	4.40964
						1.67985	2.47415	1.6779	2.95568	1.67656	3.28103	1.67519	3.61262	1.67322	4.0916	1.67155	4.49953
						1.68157	2.54523	1.67964	3.013	1.67833	3.3347	1.67696	3.67082	1.67492	4.16485	1.67321	4.58592
						1.68325	2.62088	1.6814	3.07354	1.68011	3.3889	1.67873	3.7276	1.67665	4.23391	1.67487	4.66817
						1.6849	2.70151	1.68312	3.13917	1.68187	3.44703	1.68049	3.78348	1.67835	4.29984	1.67654	4.74632
						1.68656	2.78725	1.68483	3.21205	1.68362	3.5097	1.68225	3.84188	1.6801	4.36431	1.67823	4.82111
						1.6882	2.87715	1.68651	3.2903	1.68535	3.57627	1.684	3.90097	1.68185	4.42636	1.67994	4.89128
						1.68982	2.97085	1.68815	3.37525	1.68705	3.64929	1.68574	3.96456	1.6836	4.48725	1.68167	4.95845
						1.69142	3.06827	1.68979	3.46648	1.68871	3.72988	1.68746	4.03437	1.68535	4.54876	1.6834	5.02312
						1.693	3.1691	1.69139	3.56215	1.69035	3.81708	1.68915	4.10984	1.68708	4.61245	1.68514	5.08525
						1.69458	3.27315	1.69298	3.66323	1.69197	3.91083	1.69082	4.19206	1.68881	4.67796	1.68689	5.14617
						1.69613	3.37943	1.69454	3.76873	1.69355	4.01018	1.69245	4.28186	1.69051	4.74888	1.68863	5.20553
						1.69767	3.48938	1.69609	3.87894	1.69511	4.11683	1.69405	4.3789	1.69219	4.82701	1.69039	5.26766
						1.6992	3.60291	1.69762	3.99227	1.69666	4.22863	1.69561	4.482	1.69385	4.91151	1.69213	5.33197
						1.70071	3.71944	1.69915	4.10962	1.69817	4.34425	1.69716	4.59105	1.69546	5.00401	1.69384	5.40056
						1.70223	3.83871	1.70064	4.23066	1.69968	4.46433	1.69871	4.70635	1.69706	5.1036	1.69553	5.47393
						1.70375	3.95894	1.70214	4.35386	1.70117	4.58665	1.7002	4.82585	1.69862	5.20958	1.6972	5.55379
						1.70524	4.08196	1.70362	4.48021	1.70265	4.7137	1.70168	4.95058	1.70017	5.32203	1.69884	5.64232
						1.70673	4.20802	1.70511	4.60972	1.70412	4.84505	1.70315	5.0801	1.70167	5.44137	1.70044	5.73993
						1.70819	4.3362	1.70654	4.74167	1.70557	4.97753	1.70461	5.21196	1.70314	5.57248	1.70202	5.84421
						1.70968	4.46659	1.708	4.87635	1.70702	5.1134	1.70606	5.34784	1.70462	5.70193	1.70356	5.95628
						1.71111	4.60012	1.70942	5.01259	1.70844	5.25209	1.70748	5.48712	1.70605	5.83596	1.70506	6.0757
						1.71256	4.73587	1.71085	5.15213	1.70988	5.39376	1.70891	5.62853	1.70748	5.97398	1.70656	6.20131
						1.714	4.87337	1.71228	5.29364	1.71125	5.53756	1.7103	5.77296	1.70889	6.11605	1.708	6.33295
						1.71541	5.01226	1.71369	5.43602	1.71265	5.68308	1.71169	5.92042	1.7103	6.26062	1.70944	6.46922
						1.71684	5.15486	1.71509	5.58229	1.71405	5.83232	1.71308	6.07087	1.71169	6.40955	1.71086	6.6109
						1.71823	5.29937	1.71648	5.7319	1.71543	5.98372	1.71446	6.22446	1.71306	6.56091	1.71225	6.75676
						1.71962	5.44724	1.71786	5.88349	1.7168	6.13764	1.71581	6.3802	1.71443	6.71535	1.71364	6.90684
						1.72102	5.59651	1.71921	6.03605	1.71817	6.29288	1.71717	6.53723	1.71579	6.87136	1.71502	7.06053
						1.7224	5.74764	1.72058	6.1906	1.71951	6.45058	1.71851	6.69583	1.71715	7.03005	1.71637	7.21637
						1.72378	5.90112	1.72194	6.34779	1.72087	6.61024	1.71985	6.85981	1.71849	7.19175	1.71772	7.37656
						1.72514	6.05623	1.72328	6.50695	1.72221	6.77216	1.72115	7.02451	1.71979	7.35837	1.71905	7.53868
						1.72649	6.2127	1.72462	6.66765	1.72354	6.93624	1.72248	7.19035	1.72111	7.52561	1.72038	7.703
						1.72782	6.3719	1.72595	6.82963	1.72485	7.1022	1.72379	7.35822	1.72241	7.69421	1.72171	7.87053
						1.72917	6.53489	1.72728	6.99484	1.72616	7.27024	1.7251	7.52821	1.7237	7.86621	1.72301	8.04043
						1.73048	6.70077	1.72859	7.16332	1.72745	7.43941	1.72641	7.6999	1.72499	8.0386	1.72429	8.21089
						1.73178	6.86824	1.7299	7.33338	1.72874	7.61072	1.72768	7.87351	1.72627	8.21371	1.72558	8.38432
						1.73309	7.04067	1.7312	7.50487	1.73003	7.78398	1.72895	8.04914	1.72757	8.391	1.72687	8.56073
						1.73439	7.21139	1.73248	7.67739	1.73131	7.95857	1.73023	8.22639	1.72882	8.56876	1.72813	8.73818
						1.73568	7.38304	1.73377	7.85169	1.73259	8.136	1.7315	8.4059	1.73008	8.74903	1.72939	8.91786
						1.73697	7.55623	1.73503	8.0305	1.73385	8.31449	1.73276	8.58626	1.73133	8.93107	1.73065	9.09981
						1.73825	7.7318	1.7363	8.20911	1.7351	8.49581	1.734	8.76745	1.73258	9.11433	1.73189	9.28301
						1.73953	7.90819	1.73756	8.38887	1.73635	8.68007	1.73524	8.95346	1.73382	9.29865	1.73313	9.46842
						1.74079	8.08772	1.73881	8.56995	1.73758	8.8679	1.73647	9.13926	1.73504	9.48484	1.73435	9.65868
						1.74149	8.19211	1.73954	8.67501	1.73831	8.97352	1.73717	9.24723	1.73575	9.59317	1.73506	9.76785
						1.74162	8.20847	1.73967	8.6929	1.73845	8.9919	1.73729	9.26449	1.73594	9.61158	1.73516	9.78652
						1.74117	8.06609	1.73924	8.53678	1.73804	8.82882	1.73695	9.09641	1.73556	9.43393	1.73484	9.61112
						1.74011	7.83876	1.73823	8.2971	1.73708	8.57491	1.73603	8.83417	1.73472	9.15409	1.73405	9.31755
						1.73901	7.62231	1.73714	8.07392	1.73604	8.34408	1.73499	8.59644	1.73375	8.90369	1.7331	9.05831
						1.73787	7.41191	1.73606	7.85222	1.73495	8.12048	1.73394	8.36736	1.73274	8.6645	1.73212	8.81228
						1.73674	7.19982	1.73495	7.63444	1.73387	7.89792	1.7329	8.13999	1.73168	8.43222	1.7311	8.57414
						1.73559	6.99287	1.73383	7.41949	1.73276	7.6796	1.73178	7.91712	1.73062	8.20346	1.73005	8.34123
						1.73443	6.78641	1.7327	7.20741	1.73164	7.46578	1.73069	7.69733	1.72955	7.97766	1.72899	8.11258
						1.73327	6.58197	1.73156	6.99745	1.73051	7.25302	1.72958	7.48019	1.72846	7.75459	1.72791	7.88675
						1.7321	6.38131	1.73041	6.79312	1.72936	7.04292	1.72846	7.26672	1.72734	7.53928	1.72682	7.66466
						1.7309	6.18282	1.72923	6.59313	1.72823	6.83551	1.72733	7.05657	1.72622	7.32376	1.72572	7.45025
						1.72971	5.98745	1.72805	6.39251	1.72706	6.63084	1.72617	6.8487	1.7251	7.11232	1.7246	7.23461
						1.7285	5.7959	1.72686	6.1948	1.72588	6.42955	1.72502	6.6434	1.72398	6.90088	1.72346	7.02307
						1.72725	5.61275	1.72565	6.00032	1.7247	6.23149	1.72385	6.44052	1.72282	6.69285	1.72232	6.81425
						1.72602	5.42605	1.72445	5.8081	1.7235	6.03438	1.72269	6.23924	1.72167	6.48655	1.72118	6.60537
						1.72478	5.24311	1.72322	5.61946	1.72229	5.84138	1.7215	6.04182	1.7205	6.2837	1.72003	6.39942
						1.7235	5.06285	1.72198	5.43355	1.72107	5.65181	1.72029	5.84804	1.71932	6.08393	1.71886	6.19595
						1.72224	4.88618	1.72076	5.24906	1.71986	5.4639	1.71908	5.65676	1.71813	5.8865	1.71769	5.996
						1.72096	4.7125	1.71949	5.06821	1.71862	5.27823	1.71785	5.46797	1.71693	5.69217	1.7165	5.79713
						1.71963	4.54365	1.71821	4.89031	1.71735	5.09837	1.71661	5.28263	1.71572	5.50038	1.71531	5.6021
						1.71832	4.37631	1.71693	4.71547	1.71608	4.92012	1.71536	5.10004	1.71449	5.31161	1.71408	5.40985
						1.71701	4.21295	1.71564	4.54455	1.71482	4.74363	1.71411	4.91986	1.71325	5.12697	1.71287	5.22115
						1.71568	4.05202	1.71434	4.37521	1.71353	4.57033	1.71285	4.74164	1.71202	4.94376	1.71162	5.03831
						1.71432	3.89417	1.71301	4.21003	1.71223	4.39882	1.71156	4.56722	1.71075	4.76293	1.71037	4.8528
						1.71295	3.74076	1.71168	4.04646	1.71093	4.23026	1.71027	4.39356	1.70949	4.58497	1.70914	4.67017
						1.71157	3.58923	1.71034	3.88696	1.7096	4.06464	1.70897	4.22368	1.70821	4.40889	1.70786	4.49005
						1.71018	3.44163	1.70898	3.73078	1.70827	3.9023	1.70763	4.0571	1.70689	4.23641	1.7066	4.31246
						1.70878	3.29586	1.70762	3.57672	1.70691	3.7423	1.70632	3.89235	1.70562	4.06596	1.70532	4.13775
						1.70735	3.15418	1.70623	3.42635	1.70556	3.58566	1.70497	3.73105	1.70429	3.89834	1.70401	3.96542
						1.70592	3.01601	1.70484	3.27992	1.70421	3.43202	1.70362	3.57261	1.70297	3.73458	1.70273	3.79644
						1.70448	2.8801	1.70342	3.13477	1.7028	3.28099	1.70226	3.41662	1.70163	3.57301	1.7014	3.62855
						1.70303	2.74879	1.70201	2.99272	1.70141	3.13357	1.70089	3.26382	1.70029	3.41331	1.70007	3.46451
						1.70155	2.61978	1.7006	2.85339	1.70001	2.98894	1.69952	3.11351	1.69893	3.2569	1.69875	3.30184
						1.70006	2.49407	1.69914	2.71751	1.69859	2.84697	1.69812	2.96555	1.69756	3.1039	1.69741	3.14266
						1.69857	2.37245	1.69769	2.58449	1.69719	2.70818	1.69672	2.82132	1.6962	2.95246	1.69606	2.98516
						1.69706	2.2538	1.69623	2.45429	1.69574	2.57115	1.69531	2.67967	1.69479	2.80359	1.69469	2.83078
						1.69554	2.13817	1.69475	2.32742	1.69428	2.43858	1.69388	2.53996	1.6934	2.65694	1.69332	2.67775
						1.69403	2.02488	1.69327	2.20198	1.69282	2.30755	1.69244	2.40239	1.692	2.5123	1.69193	2.52664
						1.69245	1.91432	1.69176	2.08057	1.69135	2.17954	1.69101	2.26768	1.69056	2.37145	1.69053	2.37837
						1.6909	1.80661	1.69025	1.96207	1.68986	2.05351	1.68954	2.13524	1.68914	2.23175	1.68915	2.23245
						1.68934	1.70193	1.6887	1.84831	1.68837	1.92919	1.68807	2.00495	1.6877	2.09366	1.68774	2.08796
						1.68775	1.60085	1.68718	1.7334	1.68688	1.80775	1.68658	1.88114	1.68625	1.95904	1.68632	1.94564
						1.68616	1.50187	1.68565	1.62123	1.68537	1.68862	1.68511	1.75564	1.68481	1.82613	1.68491	1.80509
						1.68455	1.40497	1.68409	1.51192	1.68385	1.5715	1.68361	1.63062	1.68335	1.69378	1.68347	1.6662
						1.68294	1.31116	1.68253	1.40448	1.68232	1.45596	1.68211	1.50809	1.68189	1.56432	1.68203	1.52954
						1.68132	1.21909	1.68096	1.29884	1.68078	1.34322	1.6806	1.38816	1.68042	1.437	1.6806	1.39452
						1.67969	1.12933	1.67941	1.19547	1.67924	1.23149	1.6791	1.26983	1.67894	1.3098	1.67914	1.26043
						1.67804	1.04226	1.67783	1.09455	1.67769	1.12254	1.67758	1.15435	1.67745	1.18579	1.67768	1.1292
						1.6764	0.95641	1.67624	0.99417	1.67614	1.01492	1.67606	1.03999	1.67596	1.06203	1.67624	0.99807
						1.67474	0.87242	1.67465	0.89573	1.67457	0.90796	1.67452	0.92579	1.67447	0.93953	1.67476	0.86765
						1.67308	0.78943	1.67304	0.79834	1.67301	0.80268	1.673	0.81277	1.67297	0.8179	1.6733	0.73831
						1.67143	0.70779	1.67144	0.70244	1.67145	0.69837	1.67145	0.70155	1.67146	0.69774	1.67182	0.61031
						1.66973	0.6274	1.66982	0.60778	1.66986	0.59497	1.6699	0.59054	1.66996	0.57836	1.67035	0.48253
						1.66807	0.54807	1.66822	0.51299	1.66827	0.49222	1.66836	0.48078	1.66843	0.45917	1.66886	0.35499
						1.66639	0.47111	1.66659	0.42071	1.66669	0.39058	1.6668	0.3724	1.66691	0.34157	1.66738	0.23009
						1.6647	0.39464	1.66497	0.33007	1.66511	0.29095	1.66526	0.26486	1.66539	0.22533	1.6659	0.10553
						1.66302	0.31911	1.66336	0.23853	1.66354	0.19134	1.6637	0.15731	1.66388	0.10985	1.66441	-0.01974
						1.6613	0.24474	1.66171	0.14845	1.66193	0.09254	1.66212	0.05122	1.66233	-0.00495	1.66292	-0.14291
						1.6596	0.17238	1.66008	0.05998	1.66031	-0.00392	1.66055	-0.05339	1.66081	-0.1187	1.66143	-0.26586
						1.65789	0.10126	1.65844	-0.02769	1.65871	-0.10032	1.65897	-0.15883	1.65926	-0.23277	1.65992	-0.3888
						1.65617	0.03232	1.65678	-0.11388	1.65711	-0.19529	1.65739	-0.26174	1.65773	-0.34485	1.65842	-0.51044
						1.65445	-0.03344	1.65514	-0.19723	1.65549	-0.2879	1.65579	-0.36181	1.65618	-0.45479	1.65692	-0.63039
						1.65271	-0.09777	1.65346	-0.27913	1.65386	-0.37931	1.65419	-0.46107	1.65462	-0.56382	1.6554	-0.74921
						1.65097	-0.15816	1.65179	-0.35853	1.65222	-0.46844	1.65261	-0.55743	1.65308	-0.67074	1.6539	-0.86672
						1.64919	-0.21441	1.65011	-0.43424	1.65057	-0.55435	1.651	-0.65166	1.6515	-0.77579	1.65236	-0.98263
						1.64742	-0.26807	1.64841	-0.50711	1.64892	-0.63665	1.64937	-0.74319	1.64993	-0.87833	1.65082	-1.09608
						1.64562	-0.3176	1.64667	-0.57523	1.64723	-0.71712	1.64774	-0.8322	1.64832	-0.9782	1.64928	-1.20937
						1.64379	-0.36075	1.64495	-0.63895	1.64556	-0.7924	1.64607	-0.91654	1.64672	-1.07411	1.64774	-1.31849
						1.64196	-0.39885	1.6432	-0.69801	1.64385	-0.86279	1.64441	-0.99657	1.6451	-1.16584	1.64618	-1.42476
						1.64009	-0.43022	1.6414	-0.75147	1.64211	-0.92828	1.64271	-1.0717	1.64347	-1.25343	1.64461	-1.52871
						1.63817	-0.45403	1.63959	-0.79753	1.64034	-0.98661	1.64101	-1.14113	1.6418	-1.33618	1.64301	-1.62882
						1.63624	-0.46949	1.63776	-0.83534	1.63856	-1.03808	1.63927	-1.2049	1.64012	-1.4135	1.64141	-1.7237
						1.63427	-0.47671	1.63587	-0.86451	1.63675	-1.0817	1.63751	-1.26033	1.6384	-1.484	1.63977	-1.81418
						1.63228	-0.47546	1.63397	-0.88375	1.6349	-1.11617	1.63572	-1.30832	1.63668	-1.54708	1.63814	-1.8992
						1.63024	-0.46618	1.63201	-0.89289	1.633	-1.14124	1.63387	-1.3468	1.6349	-1.60257	1.63647	-1.97866
						1.62817	-0.44924	1.63	-0.89089	1.63106	-1.15548	1.63199	-1.37614	1.6331	-1.65063	1.63477	-2.05191
						1.62608	-0.42431	1.62794	-0.87766	1.62906	-1.15709	1.63007	-1.39419	1.63125	-1.68797	1.63303	-2.11874
						1.62395	-0.39325	1.62585	-0.85124	1.62701	-1.14524	1.6281	-1.39877	1.62937	-1.71375	1.63128	-2.17627
						1.62182	-0.35986	1.62369	-0.81302	1.62492	-1.11991	1.62606	-1.391	1.62743	-1.72807	1.62948	-2.22502
						1.61966	-0.32474	1.62146	-0.76377	1.62276	-1.07992	1.62396	-1.36808	1.62542	-1.72888	1.62763	-2.26388
						1.61752	-0.28914	1.61924	-0.70413	1.62054	-1.02531	1.62182	-1.32759	1.62336	-1.71264	1.62575	-2.29103
						1.61538	-0.25535	1.61697	-0.63807	1.61825	-0.95691	1.61957	-1.27175	1.62124	-1.68108	1.62379	-2.30486
						1.61327	-0.22537	1.61468	-0.56959	1.61592	-0.87783	1.61728	-1.19913	1.61903	-1.63125	1.62181	-2.30466
						1.61116	-0.19882	1.61241	-0.50272	1.61357	-0.79043	1.61493	-1.11159	1.61675	-1.5621	1.61974	-2.28863
						1.60906	-0.17574	1.61014	-0.43992	1.6112	-0.70187	1.6125	-1.01305	1.61438	-1.47389	1.6176	-2.25429
						1.60699	-0.1566	1.60792	-0.38471	1.60886	-0.61584	1.61008	-0.90672	1.61195	-1.36737	1.61537	-2.19915
						1.60493	-0.14111	1.60573	-0.33892	1.60654	-0.53789	1.60763	-0.80134	1.60946	-1.24675	1.61306	-2.12305
						1.60287	-0.1281	1.60358	-0.30117	1.60427	-0.47122	1.60524	-0.70244	1.60694	-1.11824	1.61067	-2.02267
						1.60084	-0.11741	1.60146	-0.27099	1.60205	-0.4168	1.60289	-0.61475	1.6044	-0.9902	1.60817	-1.90042
						1.5988	-0.10804	1.59937	-0.24642	1.59986	-0.372	1.60058	-0.54067	1.60192	-0.86962	1.60559	-1.75694
						1.59678	-0.10006	1.59729	-0.22636	1.59773	-0.33677	1.59834	-0.48082	1.59949	-0.76344	1.60293	-1.5974
						1.59475	-0.09347	1.5952	-0.20968	1.5956	-0.30917	1.59614	-0.43464	1.59712	-0.67551	1.60025	-1.43131
						1.59272	-0.08749	1.59315	-0.19574	1.59351	-0.28615	1.594	-0.39754	1.59483	-0.60479	1.59758	-1.2676
						1.5907	-0.08292	1.59112	-0.18343	1.59143	-0.26684	1.59189	-0.36753	1.5926	-0.54883	1.59496	-1.11816
						1.58868	-0.0788	1.58906	-0.173	1.58936	-0.25045	1.58978	-0.34383	1.59042	-0.5058	1.59243	-0.9897
						1.58667	-0.07503	1.58703	-0.16352	1.58732	-0.23646	1.5877	-0.32322	1.58829	-0.47155	1.59001	-0.88433
						1.58465	-0.07214	1.58501	-0.15576	1.58526	-0.22403	1.58561	-0.30524	1.58618	-0.44372	1.58766	-0.8008
						1.58265	-0.06956	1.58295	-0.14853	1.58321	-0.21292	1.58356	-0.29002	1.58407	-0.42019	1.5854	-0.73506
						1.58064	-0.06755	1.58095	-0.14165	1.58118	-0.20269	1.58151	-0.27491	1.582	-0.39865	1.58318	-0.68237
						1.57865	-0.06586	1.57893	-0.13675	1.57916	-0.19408	1.57946	-0.26262	1.57992	-0.38039	1.58101	-0.64096
						1.57664	-0.06484	1.57692	-0.13211	1.57714	-0.18641	1.57742	-0.25146	1.57784	-0.36388	1.57888	-0.60651
						1.57465	-0.06437	1.57489	-0.12829	1.5751	-0.18006	1.57538	-0.24144	1.57579	-0.34844	1.57675	-0.57596
						1.57264	-0.06378	1.5729	-0.12492	1.57308	-0.17402	1.57334	-0.23208	1.57373	-0.33362	1.57464	-0.54813
						1.57063	-0.06314	1.57088	-0.12208	1.57106	-0.16877	1.5713	-0.22342	1.57167	-0.3194	1.57254	-0.5229
						1.56862	-0.0627	1.56886	-0.11979	1.56903	-0.16448	1.56926	-0.21612	1.56962	-0.30732	1.57043	-0.49933
						1.56664	-0.06253	1.56685	-0.11796	1.56701	-0.16068	1.56724	-0.20929	1.56759	-0.29553	1.56834	-0.47697
						1.56464	-0.06275	1.56484	-0.1163	1.56499	-0.15708	1.56521	-0.20334	1.56554	-0.2846	1.56626	-0.45583
						1.56265	-0.06313	1.56284	-0.11502	1.56299	-0.15469	1.56319	-0.1987	1.56349	-0.27557	1.56417	-0.43673
						1.56063	-0.06351	1.56084	-0.11428	1.56098	-0.15231	1.56118	-0.19484	1.56147	-0.26764	1.56212	-0.41908
						1.55863	-0.06378	1.55883	-0.11376	1.55897	-0.15077	1.55915	-0.19112	1.55944	-0.26086	1.56004	-0.40301
						1.55665	-0.06444	1.55685	-0.11381	1.55698	-0.14944	1.55715	-0.18875	1.55741	-0.25476	1.55799	-0.38923
						1.55465	-0.06507	1.55484	-0.11335	1.55496	-0.14789	1.55513	-0.18622	1.55538	-0.25004	1.55594	-0.37661
						1.55265	-0.06589	1.55285	-0.11346	1.55297	-0.14681	1.55313	-0.18463	1.55337	-0.24569	1.55391	-0.36636
						1.55065	-0.06656	1.55083	-0.11365	1.55097	-0.14665	1.55113	-0.18342	1.55137	-0.24245	1.55186	-0.3575
						1.54866	-0.06723	1.54885	-0.11414	1.54896	-0.14654	1.54912	-0.18239	1.54936	-0.23993	1.54984	-0.35057
						1.54668	-0.06824	1.54685	-0.11435	1.54697	-0.14695	1.54713	-0.18164	1.54736	-0.23803	1.54782	-0.34427
						1.54467	-0.06948	1.54485	-0.11521	1.54498	-0.14704	1.54513	-0.18122	1.54535	-0.23645	1.5458	-0.33912
						1.54266	-0.07096	1.54286	-0.11605	1.54297	-0.14792	1.54313	-0.18128	1.54333	-0.23526	1.54377	-0.33571
						1.54068	-0.07177	1.54086	-0.11654	1.54098	-0.14781	1.54112	-0.18114	1.54132	-0.23398	1.54176	-0.33176
						1.5387	-0.07296	1.53887	-0.11772	1.53899	-0.14808	1.53912	-0.18129	1.53933	-0.23342	1.53975	-0.32834
						1.53667	-0.07386	1.53688	-0.11896	1.53698	-0.14931	1.53713	-0.18165	1.53732	-0.23309	1.53774	-0.32646
						1.5347	-0.07511	1.53487	-0.12002	1.53498	-0.14996	1.53513	-0.18222	1.53533	-0.23274	1.53572	-0.32465
						1.53271	-0.07664	1.53289	-0.12086	1.53299	-0.151	1.53313	-0.18294	1.53334	-0.23281	1.53373	-0.32292
						1.53071	-0.07739	1.5309	-0.12198	1.531	-0.15146	1.53114	-0.18366	1.53133	-0.23286	1.53173	-0.32124
						1.52873	-0.07839	1.52891	-0.12317	1.52902	-0.15282	1.52915	-0.18474	1.52934	-0.23343	1.52973	-0.32072
						1.52672	-0.07977	1.52692	-0.1241	1.52704	-0.15394	1.52716	-0.18528	1.52735	-0.23408	1.52773	-0.31985
						1.52474	-0.08106	1.52492	-0.12585	1.52503	-0.15505	1.52517	-0.18679	1.52535	-0.23484	1.52573	-0.31966
						1.52273	-0.08167	1.52293	-0.12654	1.52303	-0.15637	1.52317	-0.18781	1.52336	-0.23553	1.52374	-0.32003
						1.52075	-0.08242	1.52093	-0.12721	1.52106	-0.15739	1.52119	-0.18864	1.52136	-0.23646	1.52174	-0.32035
						1.51877	-0.08313	1.51895	-0.12845	1.51906	-0.1585	1.51919	-0.18989	1.51936	-0.23753	1.51974	-0.32052
						1.51675	-0.08337	1.51694	-0.12973	1.51706	-0.15975	1.51719	-0.19067	1.51735	-0.23815	1.51772	-0.3212
						1.51476	-0.08331	1.51494	-0.13028	1.51508	-0.16025	1.51519	-0.19177	1.51538	-0.23855	1.51575	-0.32147
						1.51276	-0.08392	1.51294	-0.13102	1.51307	-0.16173	1.51319	-0.19262	1.51339	-0.2396	1.51375	-0.32154
						1.51074	-0.08405	1.51093	-0.13115	1.51107	-0.16207	1.5112	-0.19313	1.51139	-0.24031	1.51174	-0.32202
						1.50876	-0.08364	1.50895	-0.13118	1.50908	-0.16253	1.50921	-0.19356	1.5094	-0.24096	1.50974	-0.32272
						1.50674	-0.08343	1.50695	-0.13145	1.50708	-0.16237	1.5072	-0.19468	1.5074	-0.24168	1.50775	-0.32282
						1.50476	-0.08277	1.50495	-0.13135	1.50508	-0.1623	1.50521	-0.19458	1.50539	-0.24236	1.50574	-0.32306
						1.50276	-0.08235	1.50295	-0.13107	1.50308	-0.16251	1.50322	-0.1946	1.50339	-0.24233	1.50376	-0.32322
						1.50075	-0.08162	1.50095	-0.13046	1.50109	-0.16212	1.50121	-0.19438	1.5014	-0.24236	1.50175	-0.32316
						1.49875	-0.08101	1.49895	-0.13047	1.49909	-0.1627	1.49922	-0.19433	1.49941	-0.24285	1.49976	-0.32327
						1.49675	-0.08018	1.49694	-0.12968	1.49709	-0.1618	1.49722	-0.19412	1.49739	-0.24273	1.49775	-0.32331
						1.49476	-0.07926	1.49495	-0.12879	1.49509	-0.16122	1.49523	-0.19377	1.4954	-0.24243	1.49576	-0.32306
						1.49276	-0.07899	1.49294	-0.12846	1.49309	-0.16097	1.49321	-0.19386	1.4934	-0.24245	1.49375	-0.3231
						1.49075	-0.07816	1.49094	-0.12775	1.49108	-0.15998	1.4912	-0.19323	1.49139	-0.24222	1.49174	-0.32244
						1.48875	-0.0775	1.48895	-0.12692	1.48908	-0.15921	1.48921	-0.19205	1.4894	-0.2412	1.48974	-0.3216
						1.48674	-0.07702	1.48692	-0.12631	1.48708	-0.15859	1.48721	-0.19156	1.48741	-0.2411	1.48773	-0.32101
						1.48474	-0.07621	1.48493	-0.12562	1.48508	-0.15809	1.4852	-0.19086	1.4854	-0.24091	1.48574	-0.32029
						1.48274	-0.07569	1.48293	-0.12454	1.48307	-0.15704	1.48322	-0.19006	1.4834	-0.24003	1.48373	-0.31937
						1.48074	-0.07515	1.48093	-0.12389	1.48107	-0.15657	1.4812	-0.19003	1.4814	-0.2395	1.48173	-0.31819
						1.47874	-0.07428	1.47892	-0.12259	1.47907	-0.1552	1.47922	-0.18884	1.4794	-0.23869	1.47974	-0.31653
						1.47673	-0.07419	1.47693	-0.12212	1.47706	-0.15427	1.47721	-0.1882	1.47739	-0.23834	1.47774	-0.31579
						1.47475	-0.07354	1.47494	-0.12128	1.47509	-0.15434	1.47522	-0.18773	1.47541	-0.23749	1.47575	-0.315
						1.47274	-0.07343	1.47291	-0.12107	1.47307	-0.15383	1.47321	-0.18707	1.4734	-0.23761	1.47374	-0.31428
						1.47073	-0.07307	1.47092	-0.12054	1.47107	-0.1532	1.47121	-0.18645	1.4714	-0.23688	1.47173	-0.31332
						1.46875	-0.07246	1.46893	-0.11985	1.46908	-0.15258	1.46922	-0.18605	1.4694	-0.23608	1.46973	-0.31249
						1.46673	-0.07228	1.46692	-0.11951	1.46707	-0.15217	1.46721	-0.18553	1.46738	-0.23586	1.46772	-0.3118
						1.46474	-0.07161	1.46493	-0.11879	1.46506	-0.15116	1.46521	-0.18438	1.46539	-0.23498	1.46572	-0.31092
						1.46273	-0.0717	1.46291	-0.11804	1.46307	-0.15082	1.4632	-0.18374	1.46338	-0.23413	1.46372	-0.30944
						1.46073	-0.07147	1.46092	-0.11786	1.46106	-0.1507	1.4612	-0.18296	1.46139	-0.23362	1.46171	-0.30848
						1.45873	-0.07108	1.45893	-0.11754	1.45905	-0.14998	1.45921	-0.18252	1.45938	-0.23278	1.4597	-0.30706
						1.45673	-0.07027	1.45692	-0.1172	1.45705	-0.14942	1.45719	-0.18184	1.45738	-0.23153	1.45771	-0.30606
						1.45474	-0.07043	1.45493	-0.11723	1.45504	-0.14938	1.45519	-0.18153	1.45538	-0.23101	1.45571	-0.30524
						1.45272	-0.07005	1.45292	-0.11637	1.45305	-0.14852	1.45318	-0.18081	1.45337	-0.23023	1.45367	-0.30387
						1.45073	-0.0697	1.45092	-0.1157	1.45106	-0.14799	1.45118	-0.18006	1.45137	-0.22902	1.4517	-0.30228
						1.44873	-0.06986	1.44892	-0.11565	1.44905	-0.14742	1.44918	-0.17934	1.44938	-0.22852	1.44969	-0.30111
						1.44672	-0.06946	1.44691	-0.11548	1.44705	-0.14702	1.44716	-0.17855	1.44737	-0.22771	1.44768	-0.30018
						1.44473	-0.06894	1.44491	-0.11473	1.44505	-0.14635	1.44518	-0.17795	1.44536	-0.22646	1.44568	-0.29873
						1.44273	-0.06886	1.44291	-0.11418	1.44303	-0.14575	1.44318	-0.17718	1.44336	-0.22539	1.44367	-0.29735
						1.44072	-0.06882	1.4409	-0.11432	1.44103	-0.14534	1.44117	-0.17658	1.44136	-0.22463	1.44168	-0.29733
						1.43873	-0.06858	1.43892	-0.11395	1.43904	-0.14422	1.43918	-0.17602	1.43937	-0.22369	1.43965	-0.29541
						1.43672	-0.06821	1.43691	-0.11325	1.43704	-0.14392	1.43716	-0.175	1.43736	-0.22221	1.43766	-0.29372
						1.43474	-0.06814	1.43492	-0.11336	1.43503	-0.14351	1.43518	-0.17477	1.43535	-0.22156	1.43565	-0.29278
						1.43272	-0.06793	1.43291	-0.11277	1.43302	-0.14306	1.43317	-0.17386	1.43335	-0.22047	1.43365	-0.29154
						1.43072	-0.0678	1.43092	-0.11224	1.43103	-0.14206	1.43117	-0.17358	1.43135	-0.2194	1.43165	-0.29017
						1.42873	-0.06744	1.42892	-0.11145	1.42903	-0.1414	1.42918	-0.17288	1.42935	-0.21816	1.42964	-0.28884
						1.42674	-0.06709	1.42693	-0.11125	1.42704	-0.14101	1.42718	-0.1721	1.42735	-0.21751	1.42764	-0.28729
						1.42474	-0.0671	1.42493	-0.11107	1.42503	-0.14072	1.42518	-0.17145	1.42535	-0.217	1.42564	-0.28638
						1.42275	-0.06676	1.42293	-0.11091	1.42303	-0.14053	1.42318	-0.17117	1.42335	-0.21634	1.42364	-0.28556
						1.42075	-0.06621	1.42094	-0.11089	1.42104	-0.13996	1.42119	-0.17035	1.42135	-0.21539	1.42164	-0.28481
						1.41874	-0.06608	1.41892	-0.11042	1.41903	-0.13917	1.41918	-0.16998	1.41934	-0.21429	1.41963	-0.2835
						1.41673	-0.06598	1.41694	-0.11013	1.41703	-0.13893	1.41718	-0.16957	1.41735	-0.21359	1.41762	-0.28216
						1.41472	-0.06558	1.41493	-0.10961	1.41502	-0.13848	1.41517	-0.16947	1.41533	-0.21295	1.41562	-0.2811
						1.41271	-0.06496	1.41293	-0.10903	1.41302	-0.1379	1.41317	-0.16869	1.41333	-0.21181	1.41362	-0.27993
						1.41073	-0.06427	1.41093	-0.10837	1.41102	-0.13776	1.41118	-0.16782	1.41133	-0.21075	1.41162	-0.27858
						1.40872	-0.06387	1.40893	-0.10829	1.40902	-0.13703	1.40917	-0.16743	1.40933	-0.21033	1.40961	-0.27754
						1.40673	-0.06396	1.40692	-0.10777	1.40702	-0.13673	1.40718	-0.16658	1.40734	-0.20915	1.4076	-0.2764
						1.40474	-0.06342	1.40492	-0.10721	1.40502	-0.13602	1.40517	-0.16611	1.40532	-0.20844	1.4056	-0.27523
						1.40273	-0.06303	1.40292	-0.10687	1.40302	-0.13514	1.40316	-0.16511	1.40332	-0.20756	1.40359	-0.2737
						1.40073	-0.06287	1.40091	-0.10629	1.40102	-0.13469	1.40117	-0.16452	1.40131	-0.20685	1.40161	-0.2725
						1.39873	-0.06259	1.39892	-0.10558	1.39902	-0.1339	1.39916	-0.16391	1.39933	-0.20588	1.3996	-0.27157
						1.39674	-0.06202	1.39691	-0.10544	1.39702	-0.13318	1.39717	-0.16326	1.39734	-0.20512	1.39761	-0.27072
						1.39474	-0.06185	1.39491	-0.10456	1.39502	-0.13273	1.39517	-0.16218	1.39532	-0.2045	1.3956	-0.26953
						1.39273	-0.06159	1.39292	-0.10389	1.39301	-0.13211	1.39316	-0.1615	1.39331	-0.2036	1.39359	-0.26859
						1.39071	-0.06135	1.39092	-0.10397	1.391	-0.13146	1.39116	-0.16148	1.3913	-0.20281	1.39158	-0.26733
						1.38871	-0.06079	1.38891	-0.10322	1.38899	-0.13096	1.38916	-0.16064	1.38929	-0.20155	1.38958	-0.26596
						1.38673	-0.06021	1.3869	-0.10251	1.38701	-0.12998	1.38714	-0.1592	1.3873	-0.20022	1.38757	-0.26468
						1.38472	-0.06001	1.3849	-0.10183	1.385	-0.12953	1.38514	-0.15839	1.38528	-0.1992	1.38557	-0.2634
						1.38272	-0.05969	1.38289	-0.1015	1.383	-0.12882	1.38313	-0.15755	1.38329	-0.19837	1.38356	-0.2621
						1.38073	-0.05915	1.3809	-0.10051	1.38099	-0.12774	1.38114	-0.15615	1.38129	-0.19699	1.38156	-0.26068
						1.37873	-0.05895	1.3789	-0.09985	1.379	-0.12712	1.37913	-0.15528	1.37928	-0.19585	1.37955	-0.25925
						1.37674	-0.05854	1.3769	-0.09892	1.377	-0.12607	1.37714	-0.15433	1.37729	-0.19434	1.37756	-0.25728
						1.37474	-0.05784	1.37491	-0.09831	1.37499	-0.12539	1.37514	-0.1534	1.37529	-0.19319	1.37555	-0.25591
						1.37275	-0.05778	1.37291	-0.09791	1.37298	-0.12469	1.37313	-0.15219	1.37329	-0.19194	1.37355	-0.2547
						1.37073	-0.05738	1.3709	-0.09727	1.37098	-0.12359	1.37112	-0.15126	1.37128	-0.19092	1.37154	-0.25339
						1.36873	-0.05653	1.36889	-0.09649	1.36897	-0.12267	1.36912	-0.15023	1.36928	-0.18952	1.36954	-0.25176
						1.36674	-0.05626	1.3669	-0.0953	1.36698	-0.12195	1.36712	-0.14905	1.36728	-0.18814	1.36753	-0.2498
						1.36473	-0.05608	1.36489	-0.09493	1.36497	-0.12126	1.36511	-0.14811	1.36528	-0.18689	1.36551	-0.24862
						1.36273	-0.05565	1.36289	-0.09406	1.36298	-0.12036	1.36311	-0.14647	1.36327	-0.18551	1.36351	-0.24647
						1.36073	-0.05518	1.36088	-0.09338	1.36097	-0.11928	1.36111	-0.14534	1.36126	-0.1837	1.36151	-0.24455
						1.35874	-0.05495	1.35888	-0.09264	1.35897	-0.1183	1.35909	-0.14437	1.35926	-0.18208	1.3595	-0.24291
						1.35672	-0.05474	1.35687	-0.0916	1.35696	-0.11712	1.35709	-0.14293	1.35725	-0.18074	1.35749	-0.24086
						1.35472	-0.0545	1.35487	-0.09069	1.35495	-0.11569	1.35507	-0.14144	1.35524	-0.17917	1.35548	-0.23872
						1.35272	-0.0543	1.35288	-0.09025	1.35297	-0.11493	1.3531	-0.14037	1.35324	-0.17743	1.35348	-0.23691
						1.35072	-0.05395	1.35086	-0.08952	1.35096	-0.11398	1.35107	-0.13906	1.35123	-0.17602	1.35146	-0.23469
						1.3487	-0.05342	1.34885	-0.08837	1.34895	-0.11295	1.34907	-0.13758	1.34924	-0.17394	1.34944	-0.23221
						1.34671	-0.05308	1.34686	-0.08777	1.34695	-0.11183	1.34706	-0.13639	1.34722	-0.17241	1.34745	-0.2298
						1.3447	-0.05262	1.34485	-0.08714	1.34493	-0.11109	1.34506	-0.13525	1.34521	-0.17098	1.34543	-0.22788
						1.3427	-0.0521	1.34286	-0.08638	1.34292	-0.10976	1.34306	-0.13382	1.3432	-0.16906	1.34343	-0.22538
						1.34071	-0.05153	1.34084	-0.08557	1.34092	-0.10842	1.34105	-0.13214	1.34119	-0.16716	1.34141	-0.22285
						1.3387	-0.05135	1.33884	-0.08468	1.33892	-0.10791	1.33903	-0.13107	1.33919	-0.16549	1.33941	-0.22136
						1.3367	-0.05071	1.33683	-0.08355	1.33692	-0.10649	1.33703	-0.12959	1.33719	-0.16379	1.33739	-0.21855
						1.33468	-0.05044	1.33484	-0.08279	1.33492	-0.10533	1.33503	-0.12808	1.33517	-0.16203	1.33538	-0.21599
						1.3327	-0.04995	1.33284	-0.08216	1.33292	-0.10436	1.33303	-0.12682	1.33318	-0.16047	1.33338	-0.21382
						1.33069	-0.04952	1.33082	-0.08143	1.33091	-0.1035	1.33102	-0.12542	1.33116	-0.15877	1.33136	-0.21146
						1.32869	-0.04917	1.32883	-0.08043	1.32891	-0.10233	1.32902	-0.12402	1.32916	-0.15718	1.32935	-0.20882
						1.32669	-0.04876	1.32683	-0.0797	1.32691	-0.10131	1.32701	-0.12284	1.32716	-0.15541	1.32734	-0.20619
						1.32471	-0.04801	1.32483	-0.0784	1.3249	-0.10021	1.32502	-0.12123	1.32516	-0.15328	1.32534	-0.20364
						1.32271	-0.04777	1.32283	-0.0779	1.32291	-0.09945	1.32303	-0.12011	1.32317	-0.15173	1.32334	-0.2014
						1.32071	-0.04726	1.32083	-0.07731	1.3209	-0.09836	1.32103	-0.11897	1.32116	-0.15025	1.32134	-0.1993
						1.31872	-0.04689	1.31883	-0.07642	1.3189	-0.0973	1.31902	-0.11764	1.31915	-0.14875	1.31934	-0.19704
						1.3167	-0.04643	1.31683	-0.07579	1.31689	-0.09624	1.317	-0.11642	1.31714	-0.14734	1.31732	-0.19491
						1.3147	-0.04599	1.31484	-0.07513	1.31488	-0.09554	1.31501	-0.11521	1.31513	-0.14575	1.31531	-0.1929
						1.3127	-0.04558	1.31282	-0.07461	1.31289	-0.09452	1.313	-0.11423	1.31313	-0.14448	1.3133	-0.191
						1.31069	-0.04501	1.31081	-0.07375	1.31087	-0.09368	1.31099	-0.11288	1.31113	-0.14288	1.31129	-0.18919
						1.3087	-0.04462	1.30883	-0.07314	1.3089	-0.09291	1.30899	-0.11164	1.30912	-0.14142	1.30929	-0.18653
						1.3067	-0.04449	1.30682	-0.07232	1.30689	-0.09238	1.30698	-0.11081	1.3071	-0.14008	1.30727	-0.18467
						1.30469	-0.04408	1.30481	-0.07198	1.30488	-0.09155	1.30497	-0.10984	1.30511	-0.13877	1.30525	-0.1832
						1.30269	-0.04407	1.30281	-0.07119	1.30288	-0.09087	1.30298	-0.10886	1.30311	-0.13748	1.30326	-0.18129
						1.30069	-0.04369	1.3008	-0.07067	1.30089	-0.09031	1.30097	-0.10796	1.3011	-0.13648	1.30125	-0.17914
						1.29871	-0.04352	1.29881	-0.07013	1.2989	-0.08973	1.29898	-0.10716	1.29911	-0.13524	1.29925	-0.17729
						1.29671	-0.04336	1.29681	-0.06964	1.29689	-0.08887	1.29696	-0.10591	1.29709	-0.13419	1.29724	-0.17582
						1.29471	-0.04336	1.29481	-0.06923	1.29488	-0.08875	1.29496	-0.10521	1.2951	-0.13299	1.29524	-0.17452
						1.2927	-0.04314	1.29282	-0.06886	1.29289	-0.08813	1.29296	-0.10454	1.2931	-0.13208	1.29323	-0.1731
						1.2907	-0.04293	1.29081	-0.06846	1.29088	-0.08755	1.29097	-0.10373	1.29109	-0.13103	1.29122	-0.17182
						1.28869	-0.04292	1.28882	-0.06833	1.28889	-0.08696	1.28897	-0.10328	1.28909	-0.13047	1.28924	-0.17046
						1.28668	-0.04283	1.28681	-0.06813	1.28688	-0.08643	1.28694	-0.10261	1.28709	-0.12988	1.28722	-0.16926
						1.2847	-0.04273	1.28481	-0.06802	1.28489	-0.086	1.28495	-0.10194	1.28508	-0.1288	1.28522	-0.16809
						1.2827	-0.04271	1.28281	-0.06797	1.28289	-0.08573	1.28296	-0.10157	1.28307	-0.12807	1.28321	-0.1671
						1.2807	-0.04279	1.28082	-0.06789	1.28088	-0.0858	1.28095	-0.10099	1.28106	-0.12753	1.28122	-0.16611
						1.27871	-0.04279	1.27883	-0.06788	1.27889	-0.0853	1.27897	-0.10091	1.27907	-0.12692	1.27922	-0.16521
						1.2767	-0.04265	1.27681	-0.0677	1.27687	-0.08504	1.27696	-0.10039	1.27707	-0.12626	1.27721	-0.16451
						1.2747	-0.04296	1.27481	-0.06796	1.27489	-0.08479	1.27496	-0.09997	1.27509	-0.12604	1.27521	-0.16364
						1.27271	-0.04317	1.27282	-0.06807	1.27288	-0.08465	1.27297	-0.09985	1.27309	-0.12556	1.27323	-0.16295
						1.27072	-0.04328	1.27082	-0.06814	1.27088	-0.0847	1.27097	-0.09959	1.27109	-0.12543	1.27122	-0.16271
						1.26872	-0.0435	1.26882	-0.06833	1.26888	-0.08451	1.26896	-0.09966	1.26909	-0.12537	1.26923	-0.16221
						1.26671	-0.04376	1.2668	-0.06832	1.26687	-0.08454	1.26695	-0.09961	1.26708	-0.12547	1.26722	-0.16165
						1.26473	-0.04349	1.26483	-0.06814	1.26489	-0.08469	1.26496	-0.09947	1.26508	-0.12566	1.26523	-0.16165
						1.26272	-0.04377	1.26283	-0.06855	1.26289	-0.08486	1.26296	-0.09995	1.26308	-0.12564	1.26321	-0.16171
						1.26072	-0.04379	1.26082	-0.06882	1.2609	-0.08518	1.26096	-0.09995	1.26108	-0.12576	1.26121	-0.16167
						1.25872	-0.04377	1.25884	-0.06904	1.2589	-0.08527	1.25895	-0.10039	1.25909	-0.12576	1.2592	-0.16153
						1.25672	-0.04425	1.25683	-0.06932	1.25691	-0.08538	1.25695	-0.10054	1.25707	-0.12618	1.2572	-0.16162
						1.25473	-0.04466	1.25483	-0.06961	1.2549	-0.0858	1.25495	-0.10067	1.25509	-0.12628	1.25522	-0.16174
						1.25273	-0.04537	1.25283	-0.06998	1.25291	-0.08613	1.25296	-0.10107	1.25308	-0.12647	1.25321	-0.1619
						1.25074	-0.04598	1.25083	-0.0702	1.25091	-0.08646	1.25097	-0.1015	1.25109	-0.12676	1.25122	-0.16238
						1.24873	-0.04656	1.24882	-0.07082	1.2489	-0.08712	1.24897	-0.10212	1.24908	-0.12729	1.24921	-0.16294
						1.24673	-0.04706	1.24683	-0.07126	1.2469	-0.08765	1.24696	-0.10235	1.24706	-0.12746	1.24721	-0.16333
						1.24473	-0.04738	1.24484	-0.07172	1.2449	-0.08805	1.24498	-0.10273	1.24508	-0.12785	1.24523	-0.16345
						1.24273	-0.04792	1.24285	-0.07252	1.24292	-0.08875	1.24298	-0.10351	1.24308	-0.12827	1.24321	-0.1644
						1.24074	-0.04839	1.24086	-0.07308	1.24092	-0.08944	1.24098	-0.10437	1.24108	-0.12885	1.24122	-0.1648
						1.23874	-0.04879	1.23886	-0.07378	1.23893	-0.09016	1.23899	-0.10508	1.2391	-0.12956	1.23922	-0.1655
						1.23674	-0.0496	1.23685	-0.07462	1.23693	-0.09102	1.23698	-0.10606	1.2371	-0.13049	1.23723	-0.16645
						1.23474	-0.05028	1.23486	-0.07528	1.23492	-0.09178	1.23498	-0.10659	1.2351	-0.13126	1.23522	-0.16732
						1.23275	-0.05086	1.23285	-0.07593	1.23291	-0.09241	1.23299	-0.10726	1.23311	-0.13193	1.23323	-0.1681
						1.23076	-0.05167	1.23087	-0.07659	1.23094	-0.09328	1.23099	-0.1081	1.23111	-0.13284	1.23124	-0.16883
						1.22874	-0.05232	1.22886	-0.07741	1.22894	-0.09421	1.22899	-0.10912	1.22911	-0.13365	1.22924	-0.16987
						1.22676	-0.05291	1.22687	-0.07797	1.22695	-0.09504	1.227	-0.1098	1.22712	-0.13446	1.22723	-0.17107
						1.22476	-0.05354	1.22487	-0.0789	1.22494	-0.09588	1.22501	-0.1107	1.22513	-0.13552	1.22525	-0.17203
						1.22278	-0.05378	1.22289	-0.07952	1.22295	-0.0966	1.22301	-0.11139	1.22313	-0.13602	1.22326	-0.17288
						1.2208	-0.05451	1.22089	-0.08027	1.22097	-0.09759	1.22103	-0.11246	1.22115	-0.13716	1.22129	-0.17419
						1.21878	-0.05532	1.2189	-0.08107	1.21898	-0.09871	1.21903	-0.11347	1.21915	-0.13845	1.21928	-0.17541
						1.21681	-0.056	1.21691	-0.08217	1.21697	-0.09973	1.21704	-0.1146	1.21716	-0.13956	1.21729	-0.1768
						1.21479	-0.05685	1.21491	-0.08313	1.21498	-0.10062	1.21504	-0.11572	1.21517	-0.14073	1.21529	-0.17819
						1.21279	-0.05765	1.21292	-0.08419	1.21299	-0.10176	1.21305	-0.11667	1.21316	-0.14188	1.21329	-0.17939
						1.21081	-0.05862	1.21092	-0.08521	1.21099	-0.10291	1.21105	-0.11776	1.21119	-0.14328	1.2113	-0.1811
						1.2088	-0.05954	1.20893	-0.08613	1.20898	-0.10375	1.20905	-0.11881	1.20918	-0.14455	1.2093	-0.18234
						1.20682	-0.06016	1.20694	-0.08697	1.207	-0.10478	1.20705	-0.11998	1.2072	-0.14543	1.20732	-0.18358
						1.20481	-0.06091	1.20495	-0.08783	1.20501	-0.10578	1.20507	-0.12097	1.2052	-0.14674	1.20532	-0.18505
						1.20282	-0.0617	1.20294	-0.08877	1.203	-0.10657	1.20307	-0.12195	1.2032	-0.14793	1.20333	-0.18669
						1.20083	-0.06257	1.20095	-0.08952	1.20101	-0.10751	1.20108	-0.12291	1.20121	-0.14904	1.20134	-0.18783
						1.19883	-0.0633	1.19895	-0.09028	1.19902	-0.10862	1.19908	-0.12417	1.19921	-0.15051	1.19934	-0.18915
						1.19683	-0.06408	1.19696	-0.09115	1.19703	-0.10955	1.1971	-0.12527	1.19722	-0.15152	1.19735	-0.19008
						1.19484	-0.06479	1.19496	-0.09195	1.19503	-0.11051	1.19511	-0.12634	1.19522	-0.15268	1.19536	-0.19161
						1.19285	-0.06557	1.19296	-0.09294	1.19303	-0.11161	1.19311	-0.12755	1.19323	-0.15386	1.19338	-0.19289
						1.19085	-0.06638	1.19097	-0.09387	1.19103	-0.11279	1.19112	-0.12838	1.19123	-0.15518	1.19137	-0.1945
						1.18886	-0.06699	1.18896	-0.09472	1.18904	-0.11343	1.18911	-0.12937	1.18923	-0.15639	1.18938	-0.19577
						1.18687	-0.06768	1.18697	-0.09527	1.18705	-0.11431	1.18712	-0.13036	1.18724	-0.15718	1.18738	-0.19711
						1.18487	-0.06847	1.18496	-0.09617	1.18505	-0.11539	1.18513	-0.13153	1.18524	-0.15841	1.18538	-0.19846
						1.18288	-0.06921	1.18297	-0.09708	1.18305	-0.1164	1.18313	-0.13263	1.18324	-0.15933	1.1834	-0.1995
						1.18087	-0.06982	1.18099	-0.09786	1.18106	-0.11727	1.18113	-0.1332	1.18126	-0.16038	1.18141	-0.20081
						1.17888	-0.0704	1.17898	-0.0987	1.17906	-0.11812	1.17913	-0.13426	1.17925	-0.16151	1.17941	-0.2019
						1.17687	-0.07113	1.177	-0.09927	1.17708	-0.11873	1.17714	-0.13505	1.17726	-0.16234	1.17743	-0.20302
						1.17488	-0.07177	1.17501	-0.10005	1.17508	-0.11973	1.17514	-0.13577	1.17527	-0.16336	1.17542	-0.20413
						1.17289	-0.07259	1.17301	-0.10088	1.17307	-0.12062	1.17315	-0.13641	1.17328	-0.16411	1.17343	-0.20531
						1.17089	-0.07308	1.17102	-0.10177	1.17108	-0.12122	1.17116	-0.13725	1.17128	-0.16498	1.17144	-0.20621
						1.16889	-0.0739	1.16902	-0.10248	1.16909	-0.12201	1.16917	-0.13809	1.16927	-0.16585	1.16945	-0.20718
						1.16692	-0.07461	1.16704	-0.10321	1.1671	-0.12293	1.16717	-0.13885	1.1673	-0.16676	1.16746	-0.20811
						1.16491	-0.07519	1.16503	-0.10401	1.1651	-0.12382	1.16517	-0.13961	1.1653	-0.16759	1.16546	-0.20889
						1.16292	-0.07591	1.16305	-0.10468	1.1631	-0.12444	1.16318	-0.14048	1.16331	-0.1683	1.16347	-0.20979
						1.16092	-0.07642	1.16105	-0.10538	1.1611	-0.12526	1.16118	-0.14148	1.16131	-0.16917	1.16147	-0.21079
						1.15892	-0.07686	1.15904	-0.10612	1.1591	-0.12601	1.15918	-0.14222	1.1593	-0.17021	1.15947	-0.21186
						1.15694	-0.07749	1.15706	-0.107	1.15711	-0.12667	1.1572	-0.14295	1.15732	-0.17115	1.15747	-0.21254
						1.15493	-0.07801	1.15505	-0.10786	1.15513	-0.12748	1.15519	-0.14364	1.15531	-0.17199	1.15549	-0.21326
						1.15293	-0.07848	1.15306	-0.10863	1.15312	-0.12796	1.1532	-0.14469	1.15333	-0.17263	1.15349	-0.21424
						1.15093	-0.07914	1.15105	-0.10938	1.15113	-0.12879	1.15119	-0.1455	1.15133	-0.17344	1.15148	-0.21498
						1.14893	-0.0798	1.14905	-0.11007	1.14913	-0.12944	1.1492	-0.1461	1.14932	-0.17414	1.1495	-0.21579
						1.14692	-0.08027	1.14706	-0.1108	1.14713	-0.13031	1.1472	-0.14703	1.14732	-0.17522	1.1475	-0.21674
						1.14492	-0.08087	1.14506	-0.11142	1.14513	-0.13096	1.1452	-0.14782	1.14533	-0.17598	1.14549	-0.21728
						1.14294	-0.08156	1.14308	-0.11214	1.14314	-0.13164	1.14322	-0.14864	1.14334	-0.17666	1.14351	-0.21818
						1.14093	-0.08189	1.14107	-0.11285	1.14114	-0.13249	1.14122	-0.14938	1.14135	-0.17751	1.1415	-0.21872
						1.13895	-0.08229	1.13907	-0.11348	1.13915	-0.13326	1.13922	-0.15018	1.13936	-0.17827	1.13951	-0.2195
						1.13696	-0.08257	1.13707	-0.11386	1.13715	-0.13411	1.13723	-0.15064	1.13737	-0.17921	1.13751	-0.22025
						1.13494	-0.08307	1.13507	-0.11436	1.13515	-0.13483	1.13524	-0.15154	1.13536	-0.18017	1.1355	-0.22098
						1.13295	-0.08356	1.13308	-0.11493	1.13317	-0.1354	1.13324	-0.15227	1.13335	-0.18095	1.1335	-0.22162
						1.13096	-0.08381	1.13108	-0.1155	1.13114	-0.13603	1.13125	-0.15296	1.13137	-0.18149	1.13151	-0.22229
						1.12896	-0.084	1.12909	-0.11603	1.12915	-0.1364	1.12925	-0.15342	1.12938	-0.18229	1.12953	-0.22278
						1.12695	-0.08455	1.12709	-0.1165	1.12716	-0.13669	1.12725	-0.15424	1.12738	-0.18321	1.12751	-0.22368
						1.12496	-0.08491	1.1251	-0.11682	1.12516	-0.13706	1.12524	-0.15465	1.12538	-0.18367	1.12553	-0.2244
						1.12297	-0.08495	1.12311	-0.11715	1.12316	-0.13762	1.12327	-0.15522	1.1234	-0.18462	1.12355	-0.22482
						1.12097	-0.08488	1.12111	-0.11754	1.12118	-0.13798	1.12126	-0.1558	1.1214	-0.18494	1.12154	-0.22548
						1.11898	-0.08543	1.11913	-0.11788	1.11919	-0.13865	1.11927	-0.15641	1.11939	-0.18564	1.11955	-0.22608
						1.11698	-0.08603	1.11713	-0.11813	1.1172	-0.1391	1.11727	-0.15681	1.11741	-0.18627	1.11756	-0.22675
						1.11498	-0.08645	1.11512	-0.11882	1.11521	-0.1395	1.11528	-0.15765	1.11542	-0.18713	1.11556	-0.22734
						1.11299	-0.08675	1.11313	-0.11907	1.11321	-0.13998	1.11328	-0.15817	1.11342	-0.18789	1.11356	-0.22771
						1.11098	-0.08706	1.11112	-0.11973	1.11119	-0.14031	1.11128	-0.15871	1.1114	-0.18867	1.11156	-0.22828
						1.10898	-0.08746	1.10912	-0.1201	1.1092	-0.14087	1.10928	-0.1591	1.10943	-0.1891	1.10956	-0.22878
						1.10698	-0.08767	1.10713	-0.1204	1.1072	-0.14127	1.10727	-0.15935	1.10742	-0.18991	1.10756	-0.22938
						1.10497	-0.08793	1.10513	-0.1208	1.10521	-0.14153	1.10528	-0.15993	1.10543	-0.1905	1.10557	-0.22974
						1.103	-0.08842	1.10313	-0.12137	1.10322	-0.14212	1.10329	-0.16052	1.10344	-0.19121	1.10357	-0.23035
						1.10099	-0.08874	1.10114	-0.12197	1.10121	-0.14254	1.10129	-0.16114	1.10143	-0.19167	1.10157	-0.23091
						1.099	-0.08923	1.09914	-0.12219	1.09922	-0.14303	1.09931	-0.16151	1.09943	-0.19233	1.09958	-0.23135
						1.09699	-0.0895	1.09713	-0.12233	1.09721	-0.1436	1.09731	-0.1619	1.09743	-0.19303	1.09757	-0.23169
						1.09498	-0.08976	1.09515	-0.1227	1.09522	-0.14422	1.09532	-0.16241	1.09544	-0.19358	1.09559	-0.23225
						1.09301	-0.09025	1.09316	-0.12313	1.09322	-0.14468	1.09332	-0.1629	1.09345	-0.19434	1.09358	-0.23282
						1.091	-0.0904	1.09115	-0.12343	1.09122	-0.14515	1.09132	-0.16365	1.09144	-0.19508	1.0916	-0.23333
						1.08902	-0.09063	1.08916	-0.12382	1.08922	-0.14557	1.08931	-0.16428	1.08946	-0.19584	1.0896	-0.23408
						1.08702	-0.09109	1.08716	-0.1244	1.08723	-0.14623	1.08732	-0.165	1.08746	-0.19658	1.08762	-0.23458
						1.08502	-0.09133	1.08517	-0.12485	1.08523	-0.14672	1.08534	-0.16541	1.08547	-0.19738	1.08561	-0.23514
						1.08301	-0.09175	1.08316	-0.12542	1.08324	-0.1472	1.08333	-0.16618	1.08346	-0.19816	1.08361	-0.23589
						1.08101	-0.0921	1.08117	-0.12585	1.08122	-0.14757	1.08134	-0.16674	1.08147	-0.19913	1.08162	-0.23656
						1.07902	-0.09272	1.07916	-0.12634	1.07924	-0.14801	1.07935	-0.16725	1.07948	-0.19987	1.07962	-0.23733
						1.07702	-0.09297	1.07717	-0.12678	1.07725	-0.14838	1.07733	-0.16784	1.07748	-0.20069	1.07762	-0.23806
						1.07503	-0.09329	1.07517	-0.127	1.07525	-0.14888	1.07534	-0.16832	1.07548	-0.20167	1.07561	-0.23857
						1.07303	-0.09379	1.07318	-0.12734	1.07325	-0.1494	1.07335	-0.16886	1.07349	-0.20258	1.07363	-0.23917
						1.07102	-0.0942	1.07116	-0.12775	1.07126	-0.14972	1.07135	-0.1696	1.07149	-0.20356	1.07163	-0.2399
						1.06903	-0.09468	1.06918	-0.12801	1.06926	-0.15032	1.06937	-0.17009	1.0695	-0.20422	1.06965	-0.24036
						1.06704	-0.09512	1.06719	-0.12849	1.06728	-0.15083	1.06737	-0.1707	1.06751	-0.20511	1.06764	-0.24104
						1.06505	-0.09561	1.0652	-0.12897	1.06529	-0.15135	1.06538	-0.17139	1.06552	-0.20575	1.06567	-0.24172
						1.06305	-0.09588	1.06319	-0.12948	1.06328	-0.15182	1.06339	-0.17206	1.06352	-0.20658	1.06366	-0.24246
						1.06105	-0.09614	1.06121	-0.1299	1.06128	-0.15225	1.06138	-0.17268	1.06152	-0.20728	1.06167	-0.2432
						1.05906	-0.09654	1.05921	-0.13023	1.05929	-0.15294	1.05939	-0.17351	1.05952	-0.20822	1.05967	-0.24404
						1.05704	-0.09712	1.05721	-0.13078	1.05729	-0.1535	1.05738	-0.17413	1.05751	-0.20948	1.05766	-0.24482
						1.05505	-0.09744	1.05521	-0.13118	1.05529	-0.15427	1.0554	-0.17495	1.05554	-0.21037	1.05567	-0.24566
						1.05305	-0.09786	1.05321	-0.13167	1.0533	-0.15497	1.05339	-0.17566	1.05355	-0.21121	1.05368	-0.24645
						1.05105	-0.09836	1.0512	-0.13232	1.05129	-0.15576	1.05139	-0.17646	1.05154	-0.21222	1.05168	-0.24732
						1.04905	-0.09866	1.04922	-0.13287	1.0493	-0.15641	1.0494	-0.17711	1.04955	-0.21322	1.04968	-0.24816
						1.04704	-0.099	1.04721	-0.1335	1.04731	-0.15705	1.04741	-0.17779	1.04754	-0.21427	1.04769	-0.24899
						1.04505	-0.09938	1.04523	-0.13415	1.04531	-0.15753	1.04541	-0.17875	1.04556	-0.21542	1.0457	-0.24979
						1.04307	-0.0996	1.04323	-0.13468	1.04331	-0.15821	1.04343	-0.17942	1.04357	-0.21644	1.04369	-0.25061
						1.04106	-0.09992	1.04122	-0.13518	1.04132	-0.15869	1.04142	-0.18039	1.04158	-0.21743	1.0417	-0.25157
						1.03907	-0.10029	1.03924	-0.13565	1.03932	-0.15928	1.03943	-0.18128	1.03957	-0.21862	1.03971	-0.25248
						1.03708	-0.10084	1.03725	-0.13608	1.03732	-0.15965	1.03742	-0.18213	1.03758	-0.21965	1.0377	-0.25349
						1.03509	-0.10123	1.03525	-0.13655	1.03533	-0.16013	1.03543	-0.18291	1.03559	-0.2207	1.03571	-0.25456
						1.03307	-0.10183	1.03325	-0.13683	1.03333	-0.16058	1.03344	-0.18374	1.0336	-0.22172	1.03371	-0.25545
						1.03106	-0.1022	1.03125	-0.13724	1.03132	-0.16131	1.03143	-0.18474	1.0316	-0.22301	1.03172	-0.25639
						1.02907	-0.10245	1.02926	-0.13767	1.02935	-0.16189	1.02943	-0.18549	1.02961	-0.22404	1.02972	-0.2574
						1.02706	-0.10275	1.02725	-0.13817	1.02734	-0.16246	1.02744	-0.18618	1.02761	-0.22499	1.02773	-0.25825
						1.02593	-0.10281	1.02611	-0.13845	1.0262	-0.16277	1.02631	-0.18682	1.02645	-0.22528	1.02658	-0.25878
						1.0257	-0.10289	1.02589	-0.13841	1.02597	-0.16272	1.02612	-0.18703	1.02625	-0.22542	1.02641	-0.25857
						1.02674	-0.09404	1.0269	-0.1255	1.02697	-0.14619	1.02706	-0.16626	1.02721	-0.19765	1.0273	-0.22885
						1.0287	-0.08573	1.02885	-0.1134	1.02891	-0.13087	1.02899	-0.14786	1.02908	-0.17331	1.0292	-0.20243
						1.03068	-0.07935	1.03081	-0.10462	1.03087	-0.11995	1.03093	-0.13481	1.03103	-0.15617	1.03112	-0.18392
						1.03265	-0.07396	1.03279	-0.09724	1.03281	-0.11048	1.03288	-0.12358	1.03296	-0.14186	1.03306	-0.16825
						1.03459	-0.0694	1.0347	-0.09087	1.03474	-0.10278	1.0348	-0.11414	1.03493	-0.12945	1.03496	-0.15505
						1.03557	-0.06328	1.03567	-0.08255	1.03573	-0.09388	1.03576	-0.1043	1.03687	-0.11836	1.03591	-0.14258
														1.03882	-0.10818
														1.0408	-0.0987
														1.04275	-0.08998
														1.04472	-0.08164
														1.04668	-0.07393
														1.04865	-0.0665
														1.05061	-0.0594
														1.05259	-0.05295
														1.05458	-0.04724
														1.05654	-0.04129
														1.05851	-0.03555
														1.06049	-0.03012
														1.06247	-0.02514
														1.06446	-0.02018
														1.06644	-0.01574
														1.06842	-0.0114
														1.07038	-0.00717
														1.07236	-0.00309
														1.07435	0.000866784
														1.07633	0.00441
														1.07832	0.00809
														1.08031	0.0115
														1.08228	0.01442
														1.08429	0.01756
														1.08626	0.0204
														1.08826	0.023
														1.09024	0.0257
														1.09223	0.02808
														1.09421	0.03041
														1.0962	0.03254
														1.09818	0.0348
														1.10017	0.03696
														1.10217	0.03883
														1.10416	0.04055
														1.10615	0.04215
														1.10814	0.04387
														1.11015	0.04553
														1.11214	0.04679
														1.11412	0.04817
														1.11612	0.04966
														1.11813	0.05053
														1.12011	0.05158
														1.12211	0.05276
														1.12409	0.05371
														1.12609	0.05473
														1.12808	0.05572
														1.13008	0.05674
														1.13208	0.0573
														1.13407	0.05812
														1.13607	0.05891
														1.13806	0.05942
														1.14007	0.06017
														1.14206	0.06056
														1.14404	0.06096
														1.14606	0.06181
														1.14805	0.06244
														1.15004	0.06291
														1.15205	0.0633
														1.15404	0.06335
														1.15606	0.06369
														1.15803	0.0641
														1.16004	0.06444
														1.1618	0.06498
														1.16256	0.07052

## Sheet: Figure 3c
					Co-H		CoCe-H		Co-D		CoCe-D
				1.22566	-0.00541	1.22599	-0.06186	1.24475	-0.01826	1.2448	-0.0811
				1.22665	0.0099	1.22668	-0.000175319	1.24565	-0.000713962	1.24549	-0.02265
				1.22857	0.01597	1.22848	0.03465	1.2476	0.00774	1.24722	0.01524
				1.23056	0.018	1.23041	0.04501	1.24957	0.01084	1.24917	0.0282
				1.23259	0.01931	1.2324	0.05139	1.25158	0.01292	1.2511	0.03698
				1.23455	0.02022	1.23435	0.0567	1.25356	0.01498	1.25308	0.04396
				1.23656	0.02105	1.23634	0.06137	1.25552	0.01739	1.255	0.05028
				1.23856	0.02163	1.23831	0.06536	1.25753	0.01884	1.25697	0.05588
				1.24055	0.02225	1.2403	0.06877	1.2595	0.02012	1.25895	0.06062
				1.24258	0.02298	1.24229	0.07192	1.2615	0.0215	1.26094	0.06549
				1.24455	0.02362	1.24425	0.07497	1.2635	0.02304	1.26291	0.07013
				1.24655	0.02411	1.24626	0.07739	1.2655	0.02429	1.26486	0.07371
				1.24857	0.02484	1.24821	0.08052	1.26749	0.02519	1.26685	0.07776
				1.25055	0.02551	1.25023	0.08376	1.26949	0.02632	1.26883	0.0812
				1.25255	0.02606	1.25219	0.08529	1.27149	0.02718	1.27082	0.08457
				1.25454	0.02654	1.25419	0.08783	1.27346	0.02798	1.27278	0.08704
				1.25654	0.02655	1.25618	0.08998	1.27549	0.02887	1.27477	0.0899
				1.25853	0.02659	1.25816	0.09106	1.27747	0.02917	1.27674	0.09233
				1.26051	0.02684	1.26016	0.09303	1.27949	0.03002	1.27875	0.09486
				1.26253	0.02739	1.26217	0.09454	1.28146	0.03082	1.28073	0.09784
				1.26452	0.02804	1.26413	0.0962	1.28347	0.03136	1.28273	0.0995
				1.26652	0.02844	1.26616	0.09759	1.28546	0.03212	1.28471	0.10134
				1.26848	0.0288	1.26811	0.09961	1.28745	0.03236	1.28669	0.10253
				1.27052	0.02901	1.27012	0.1009	1.28946	0.03307	1.28868	0.10467
				1.27251	0.02913	1.27212	0.10201	1.29144	0.03375	1.29067	0.10646
				1.2745	0.02929	1.27411	0.10345	1.29344	0.03424	1.29266	0.10783
				1.27649	0.0296	1.27608	0.10507	1.29545	0.03479	1.29464	0.10987
				1.27849	0.02993	1.2781	0.10645	1.29743	0.03545	1.29663	0.1112
				1.2805	0.03024	1.28006	0.10749	1.29944	0.0358	1.29859	0.11316
				1.2825	0.03066	1.28207	0.1092	1.30143	0.03678	1.30061	0.11419
				1.28449	0.03099	1.28408	0.11072	1.30343	0.0372	1.30257	0.11582
				1.2865	0.0311	1.28605	0.11164	1.30543	0.03771	1.30456	0.11743
				1.28849	0.03158	1.28801	0.11371	1.30742	0.03819	1.30658	0.11887
				1.29051	0.03176	1.29004	0.11464	1.30941	0.03872	1.30859	0.11984
				1.29248	0.03193	1.29202	0.11538	1.3114	0.0393	1.31058	0.12099
				1.29449	0.03265	1.29404	0.1164	1.31342	0.0398	1.31256	0.12201
				1.29644	0.0329	1.29601	0.11806	1.3154	0.0403	1.31454	0.12328
				1.29847	0.03371	1.29799	0.11929	1.31738	0.04066	1.31654	0.12412
				1.30046	0.03425	1.29999	0.11979	1.3194	0.04122	1.31853	0.12535
				1.30247	0.03463	1.30199	0.1215	1.32138	0.04217	1.32052	0.12699
				1.30449	0.03471	1.30398	0.12282	1.32337	0.04243	1.3225	0.12795
				1.30647	0.03502	1.30601	0.12429	1.32538	0.04293	1.3245	0.1291
				1.30845	0.03544	1.30797	0.12539	1.32737	0.04334	1.32651	0.1299
				1.31046	0.03595	1.30994	0.12581	1.32938	0.04437	1.32847	0.13107
				1.31244	0.0366	1.31195	0.12782	1.3314	0.04524	1.33049	0.13243
				1.31446	0.03666	1.31395	0.129	1.33339	0.04589	1.33248	0.1338
				1.31646	0.03698	1.31593	0.13007	1.33537	0.04657	1.33446	0.13417
				1.31842	0.03788	1.31792	0.13108	1.33738	0.0472	1.33645	0.13557
				1.32043	0.03845	1.31991	0.13268	1.33938	0.0475	1.33846	0.13669
				1.32246	0.03864	1.3219	0.13319	1.34138	0.04807	1.34044	0.13775
				1.32446	0.03912	1.32392	0.13468	1.34336	0.04877	1.34245	0.13898
				1.32645	0.03957	1.32589	0.13528	1.34536	0.0492	1.34441	0.13993
				1.32841	0.03973	1.32787	0.13704	1.34735	0.04966	1.34643	0.14172
				1.33045	0.04029	1.32986	0.13871	1.34934	0.05026	1.3484	0.14254
				1.33242	0.04053	1.33186	0.13989	1.35135	0.05097	1.35039	0.14361
				1.33442	0.04105	1.33383	0.14162	1.3533	0.05144	1.3524	0.14455
				1.33641	0.04188	1.33582	0.14267	1.35531	0.05219	1.35438	0.14567
				1.3384	0.04211	1.33781	0.14447	1.35733	0.05252	1.3564	0.14712
				1.3404	0.04273	1.33982	0.14581	1.3593	0.05332	1.35837	0.14845
				1.3424	0.04289	1.34178	0.14676	1.36131	0.05387	1.36038	0.14948
				1.34442	0.04351	1.34378	0.14837	1.36332	0.05455	1.36235	0.15098
				1.34638	0.04418	1.34579	0.14951	1.36532	0.05507	1.36437	0.15221
				1.34839	0.04466	1.3478	0.15071	1.36731	0.05585	1.36635	0.15269
				1.35039	0.04499	1.34978	0.15204	1.36929	0.05662	1.36834	0.15391
				1.35237	0.0454	1.35175	0.15356	1.37132	0.05758	1.37036	0.15576
				1.35438	0.04604	1.35376	0.15504	1.37331	0.05812	1.37233	0.15645
				1.35638	0.04656	1.35575	0.15622	1.3753	0.05881	1.37433	0.15771
				1.35838	0.04687	1.35775	0.15803	1.37729	0.05958	1.37634	0.15902
				1.36038	0.04744	1.35969	0.1593	1.37929	0.05996	1.37831	0.15995
				1.36236	0.04808	1.36169	0.16026	1.38128	0.06084	1.38029	0.16144
				1.36437	0.04888	1.3637	0.16208	1.38329	0.0615	1.38227	0.16254
				1.36636	0.04864	1.36569	0.16309	1.38527	0.06208	1.38428	0.164
				1.36834	0.04961	1.36769	0.16439	1.38729	0.06298	1.38627	0.16574
				1.37035	0.05026	1.36966	0.16595	1.38926	0.06379	1.38828	0.16663
				1.37235	0.05092	1.37166	0.16767	1.39124	0.06413	1.39026	0.16782
				1.37435	0.05133	1.37366	0.16925	1.39324	0.06461	1.39225	0.16905
				1.37632	0.05214	1.37564	0.17029	1.39524	0.06534	1.39424	0.16999
				1.37833	0.05291	1.37762	0.17129	1.39724	0.06611	1.39623	0.17137
				1.3803	0.05335	1.37963	0.17288	1.39921	0.06687	1.39823	0.17296
				1.38232	0.05402	1.38161	0.1748	1.40122	0.06752	1.40024	0.17438
				1.38429	0.05477	1.38362	0.17676	1.40321	0.06808	1.40221	0.1757
				1.38629	0.0551	1.3856	0.17788	1.4052	0.06894	1.40421	0.1773
				1.38829	0.05624	1.38759	0.17895	1.4072	0.06918	1.40619	0.17836
				1.39029	0.05684	1.38959	0.18139	1.40918	0.07015	1.40819	0.18024
				1.39229	0.05705	1.39156	0.18283	1.41123	0.0704	1.4102	0.18118
				1.39428	0.05726	1.39357	0.18406	1.41322	0.07169	1.41214	0.1825
				1.3963	0.05778	1.3956	0.18595	1.41521	0.07253	1.41416	0.18373
				1.3983	0.05826	1.39757	0.18692	1.41718	0.07306	1.41614	0.18556
				1.40028	0.0584	1.39954	0.18862	1.41918	0.07394	1.41815	0.18655
				1.40231	0.05935	1.40153	0.19008	1.42121	0.07463	1.42012	0.18788
				1.40428	0.05996	1.40354	0.19213	1.42318	0.07553	1.42213	0.18999
				1.40628	0.06045	1.40552	0.19328	1.42517	0.07623	1.42412	0.19117
				1.40828	0.06071	1.4075	0.19566	1.42718	0.07683	1.42612	0.1925
				1.41026	0.06097	1.40948	0.19704	1.42917	0.0773	1.42814	0.19433
				1.41226	0.06137	1.41146	0.1987	1.43117	0.07797	1.43008	0.19544
				1.41427	0.06203	1.41348	0.20015	1.43317	0.07866	1.4321	0.1969
				1.41627	0.06264	1.41546	0.20224	1.43516	0.07921	1.43407	0.19802
				1.41827	0.06333	1.41744	0.20356	1.43716	0.07982	1.43605	0.19947
				1.42025	0.06371	1.41942	0.20608	1.43913	0.08045	1.43806	0.20121
				1.42226	0.06453	1.42142	0.20853	1.44113	0.08123	1.44005	0.20284
				1.42425	0.06486	1.42339	0.21035	1.44313	0.08091	1.44205	0.20424
				1.42624	0.06533	1.42539	0.21221	1.44514	0.08172	1.44402	0.20583
				1.42826	0.06583	1.42738	0.21291	1.44712	0.0818	1.44601	0.2072
				1.43023	0.06636	1.42936	0.21549	1.44913	0.0824	1.44802	0.2088
				1.43223	0.06706	1.43135	0.21753	1.45112	0.08309	1.44999	0.20992
				1.4342	0.06735	1.43331	0.21961	1.4531	0.08358	1.452	0.21124
				1.43622	0.06769	1.43534	0.22264	1.45512	0.08381	1.45399	0.21282
				1.43821	0.06817	1.43728	0.22412	1.45711	0.08435	1.45598	0.21397
				1.4402	0.0693	1.43928	0.22666	1.45911	0.0847	1.45796	0.21616
				1.4422	0.07016	1.44127	0.2292	1.46112	0.08514	1.45995	0.21809
				1.4442	0.07075	1.44327	0.23119	1.46311	0.08574	1.46195	0.21933
				1.44619	0.0717	1.44524	0.2336	1.46512	0.08598	1.4639	0.22144
				1.44818	0.07296	1.44723	0.23639	1.4671	0.08649	1.46592	0.22355
				1.45019	0.07319	1.44922	0.23879	1.46909	0.08711	1.4679	0.2245
				1.45218	0.0733	1.45119	0.24098	1.47108	0.08797	1.46989	0.22627
				1.45415	0.07434	1.4532	0.24369	1.47308	0.08841	1.4719	0.22737
				1.45618	0.07521	1.45518	0.24647	1.47509	0.08887	1.47387	0.22923
				1.45816	0.0761	1.45713	0.24895	1.4771	0.08877	1.47586	0.23091
				1.46019	0.07639	1.45916	0.25219	1.47908	0.08919	1.47785	0.23305
				1.46217	0.07692	1.46112	0.25476	1.4811	0.08947	1.47987	0.23487
				1.46416	0.07759	1.4631	0.25759	1.48308	0.08994	1.48185	0.2361
				1.46619	0.07828	1.46511	0.25975	1.48507	0.09026	1.48385	0.23803
				1.46817	0.07897	1.46707	0.2631	1.48705	0.09108	1.48584	0.24011
				1.47017	0.07929	1.46904	0.26553	1.48909	0.09106	1.48781	0.24166
				1.47219	0.07975	1.47103	0.26832	1.49106	0.09187	1.48981	0.24401
				1.47417	0.08022	1.47302	0.27135	1.49305	0.09212	1.49178	0.24598
				1.47615	0.0808	1.475	0.27464	1.49506	0.09236	1.49379	0.24744
				1.47817	0.08139	1.47698	0.27761	1.49707	0.09296	1.49577	0.24899
				1.48017	0.08178	1.47896	0.28071	1.49904	0.09344	1.49776	0.25063
				1.48216	0.08261	1.48094	0.28374	1.50104	0.09375	1.49971	0.25326
				1.48414	0.08303	1.48293	0.28728	1.50303	0.09463	1.5017	0.25497
				1.48615	0.08371	1.48489	0.29119	1.50505	0.09548	1.50369	0.25729
				1.48814	0.08416	1.48687	0.29521	1.50701	0.096	1.5057	0.25933
				1.49014	0.08463	1.48884	0.29884	1.50901	0.0962	1.50769	0.26132
				1.49212	0.08522	1.49081	0.30237	1.51103	0.09657	1.50967	0.26369
				1.49415	0.08596	1.49282	0.30676	1.51303	0.09723	1.51166	0.266
				1.49614	0.08708	1.4948	0.31051	1.515	0.09757	1.51363	0.26766
				1.49812	0.08748	1.49677	0.31526	1.51704	0.09817	1.51562	0.27033
				1.50013	0.08803	1.49873	0.31996	1.51903	0.09849	1.51762	0.27242
				1.5021	0.08846	1.5007	0.32337	1.52103	0.09923	1.51959	0.27447
				1.50414	0.08889	1.50267	0.32798	1.52303	0.09976	1.52154	0.27715
				1.5061	0.08943	1.50464	0.33352	1.52499	0.10027	1.52354	0.28036
				1.50809	0.09033	1.50662	0.33844	1.52698	0.10031	1.52554	0.28309
				1.51009	0.09017	1.50864	0.34362	1.52899	0.10117	1.52751	0.28582
				1.51208	0.09103	1.51054	0.34966	1.53099	0.10198	1.52951	0.28833
				1.51408	0.09138	1.5125	0.35506	1.53299	0.10212	1.53147	0.29136
				1.51608	0.09226	1.51448	0.3616	1.53497	0.1026	1.53348	0.29425
				1.51807	0.09307	1.51644	0.36864	1.53696	0.10373	1.53547	0.29761
				1.52008	0.094	1.51842	0.37575	1.53897	0.10404	1.53745	0.30027
				1.52208	0.09491	1.52034	0.38276	1.54096	0.1048	1.53944	0.30344
				1.52405	0.09523	1.52231	0.39017	1.54297	0.10534	1.5414	0.30705
				1.52605	0.09641	1.52425	0.39911	1.54496	0.10586	1.54335	0.31053
				1.52805	0.09701	1.5262	0.40732	1.54697	0.10631	1.54536	0.31457
				1.53004	0.09754	1.52815	0.41608	1.54894	0.10675	1.54732	0.31804
				1.53205	0.09884	1.53008	0.42657	1.55094	0.10777	1.54927	0.32174
				1.53406	0.10012	1.53203	0.43711	1.55293	0.10858	1.55122	0.32646
				1.53602	0.10081	1.53395	0.44785	1.55495	0.10929	1.55321	0.33087
				1.53802	0.10218	1.53591	0.45918	1.55693	0.11018	1.55518	0.33529
				1.54003	0.10312	1.53782	0.47106	1.55894	0.11078	1.55716	0.33995
				1.54201	0.10431	1.53974	0.48381	1.56093	0.11143	1.55914	0.34544
				1.54398	0.10592	1.54167	0.49825	1.56294	0.11221	1.56111	0.35116
				1.546	0.10666	1.54357	0.51293	1.56493	0.11299	1.56306	0.35602
				1.548	0.10836	1.54551	0.52801	1.5669	0.11368	1.56502	0.36215
				1.54998	0.10972	1.54742	0.54465	1.56892	0.11459	1.56699	0.36849
				1.55195	0.11141	1.54929	0.56159	1.57092	0.11524	1.56897	0.37482
				1.55395	0.11306	1.5512	0.57957	1.5729	0.11628	1.5709	0.38159
				1.55594	0.11518	1.5531	0.59904	1.5749	0.11683	1.57287	0.38929
				1.55792	0.11739	1.55498	0.62041	1.57691	0.11803	1.5748	0.39775
				1.5599	0.11904	1.55685	0.64168	1.57889	0.11907	1.57678	0.40529
				1.56191	0.12186	1.55872	0.66489	1.58089	0.1199	1.57872	0.41395
				1.56389	0.12456	1.56058	0.68923	1.5829	0.12129	1.58062	0.42367
				1.56586	0.12714	1.56243	0.71436	1.58488	0.12222	1.58261	0.43327
				1.56787	0.13067	1.56425	0.74147	1.58689	0.1234	1.5845	0.4434
				1.56986	0.13394	1.56607	0.77072	1.58887	0.1249	1.58647	0.45402
				1.57183	0.13679	1.56792	0.80086	1.59085	0.12593	1.5884	0.46561
				1.5738	0.14094	1.5697	0.83281	1.59283	0.12708	1.59033	0.47738
				1.57577	0.1456	1.57154	0.86657	1.59484	0.12866	1.59222	0.4907
				1.57777	0.15009	1.57335	0.90149	1.59683	0.13026	1.59411	0.50429
				1.57976	0.15493	1.57511	0.93863	1.59885	0.13162	1.59606	0.51902
				1.5817	0.16027	1.57688	0.97737	1.60078	0.13359	1.59793	0.5339
				1.58363	0.16702	1.57864	1.01918	1.60279	0.13597	1.59986	0.55105
				1.58563	0.17367	1.5804	1.06246	1.60478	0.13787	1.60174	0.56863
				1.5876	0.18135	1.58214	1.1077	1.6068	0.14001	1.60362	0.58703
				1.58956	0.18953	1.58387	1.15611	1.60876	0.14211	1.60551	0.60654
				1.59149	0.1981	1.5856	1.2054	1.61071	0.14464	1.60738	0.62669
				1.59345	0.2075	1.58729	1.25876	1.61274	0.14771	1.60922	0.64863
				1.59541	0.21817	1.58894	1.31391	1.61472	0.15079	1.6111	0.67154
				1.59737	0.22902	1.59061	1.37144	1.61671	0.15348	1.61296	0.69557
				1.59931	0.24151	1.59228	1.43139	1.61869	0.15724	1.61479	0.72168
				1.60125	0.25521	1.59391	1.49414	1.62066	0.16123	1.61659	0.75022
				1.60317	0.26971	1.59553	1.55951	1.62262	0.16523	1.61842	0.77824
				1.60508	0.28601	1.59715	1.62859	1.62461	0.16965	1.62026	0.80871
				1.60699	0.30384	1.59873	1.70031	1.62657	0.17497	1.62203	0.84091
				1.60891	0.32242	1.60029	1.7744	1.62852	0.18018	1.62381	0.87526
				1.61081	0.34341	1.60184	1.85191	1.63051	0.18627	1.62558	0.91117
				1.61268	0.3665	1.60337	1.93294	1.63246	0.19221	1.62736	0.95042
				1.61458	0.39122	1.6049	2.01612	1.63446	0.19915	1.62912	0.99027
				1.61645	0.41831	1.60638	2.1035	1.63639	0.2071	1.63082	1.03228
				1.61825	0.44857	1.60783	2.19447	1.63836	0.21543	1.6326	1.07699
				1.62012	0.48034	1.60934	2.28794	1.64033	0.22427	1.63429	1.12366
				1.62199	0.51429	1.61079	2.38538	1.64226	0.23353	1.63599	1.17151
				1.6238	0.55129	1.6122	2.48531	1.64422	0.24476	1.63769	1.22317
				1.62561	0.59148	1.61363	2.58905	1.64615	0.25704	1.63934	1.27775
				1.62739	0.63384	1.61498	2.69551	1.64808	0.26994	1.64098	1.33394
				1.62917	0.67945	1.61636	2.80519	1.65001	0.28445	1.64259	1.39393
				1.63093	0.7267	1.6177	2.9173	1.6519	0.29946	1.6442	1.4562
				1.63269	0.77756	1.61905	3.03366	1.65385	0.31647	1.64581	1.52142
				1.63443	0.83121	1.62035	3.15352	1.65575	0.33465	1.64739	1.58932
				1.63616	0.88735	1.62163	3.27641	1.65763	0.35495	1.64893	1.6604
				1.6379	0.94429	1.6229	3.4027	1.65953	0.37674	1.65047	1.73424
				1.63958	1.00419	1.62417	3.53207	1.66136	0.40092	1.65201	1.81154
				1.6413	1.06564	1.62539	3.66396	1.66325	0.42729	1.65353	1.89218
				1.64301	1.12795	1.62659	3.79909	1.66511	0.45575	1.655	1.97578
				1.64467	1.19207	1.62782	3.93761	1.66698	0.48511	1.65648	2.06142
				1.64638	1.25672	1.62901	4.07999	1.6688	0.51836	1.65793	2.15028
				1.64804	1.32163	1.63017	4.22397	1.67061	0.55344	1.65935	2.24273
				1.64973	1.38578	1.63134	4.36928	1.67242	0.59013	1.66077	2.33807
				1.65142	1.45015	1.63247	4.51938	1.67422	0.63042	1.66214	2.43707
				1.65312	1.51404	1.6336	4.67136	1.676	0.6739	1.66352	2.53971
				1.65478	1.57686	1.63473	4.82503	1.67778	0.7184	1.66489	2.64423
				1.65654	1.63758	1.63583	4.98127	1.67952	0.7653	1.66622	2.75124
				1.65824	1.69729	1.63693	5.13962	1.68129	0.81466	1.6675	2.8619
				1.65997	1.75355	1.63801	5.3	1.68303	0.86485	1.66881	2.97556
				1.66168	1.80781	1.63908	5.46125	1.68475	0.91812	1.67012	3.09109
				1.66343	1.85978	1.64013	5.62623	1.68646	0.9717	1.67135	3.21089
				1.66522	1.90706	1.64118	5.79275	1.6882	1.0264	1.67261	3.33207
				1.66699	1.95331	1.6422	5.96138	1.68992	1.08081	1.67387	3.45622
				1.66878	1.99519	1.64321	6.13209	1.69166	1.13525	1.67507	3.58314
				1.67061	2.03521	1.64425	6.30325	1.69338	1.18962	1.67628	3.71196
				1.67239	2.07304	1.64524	6.47528	1.69508	1.24142	1.67744	3.84253
				1.67422	2.10778	1.64623	6.64837	1.69681	1.29239	1.67862	3.97541
				1.67605	2.14369	1.64721	6.82525	1.69859	1.34157	1.67979	4.11132
				1.67785	2.18043	1.64818	7.00332	1.70031	1.38689	1.68094	4.24914
				1.6797	2.21882	1.64917	7.18191	1.70209	1.43042	1.68205	4.38859
				1.68145	2.26048	1.65013	7.36308	1.70389	1.46998	1.68318	4.53043
				1.68327	2.30628	1.6511	7.54447	1.70572	1.50506	1.68429	4.6734
				1.68502	2.35743	1.65204	7.72735	1.70755	1.53722	1.6854	4.81826
				1.68674	2.41354	1.65296	7.91174	1.70941	1.56427	1.6865	4.9657
				1.68843	2.47393	1.65392	8.09705	1.71132	1.5864	1.68757	5.11275
				1.69013	2.5404	1.65482	8.28392	1.7132	1.60462	1.68867	5.2623
				1.69177	2.61122	1.65574	8.47189	1.71512	1.61928	1.68972	5.41342
				1.69339	2.68712	1.65667	8.66145	1.71705	1.63199	1.69079	5.56581
				1.69503	2.76719	1.65756	8.85016	1.71899	1.64383	1.69187	5.72023
				1.69663	2.85107	1.65849	9.03997	1.72093	1.65645	1.69288	5.87398
				1.6982	2.93929	1.65936	9.23071	1.72285	1.67239	1.69391	6.03062
				1.69976	3.02959	1.66028	9.42494	1.72476	1.69166	1.69493	6.18768
				1.70131	3.12313	1.66113	9.62064	1.72662	1.71526	1.69592	6.34466
				1.70281	3.22052	1.662	9.81802	1.72847	1.74567	1.69698	6.50491
				1.70434	3.32037	1.6629	10.0131	1.73028	1.78046	1.69799	6.66613
				1.70582	3.42278	1.66374	10.209	1.73206	1.82209	1.69893	6.82907
				1.70734	3.52787	1.66459	10.4079	1.73386	1.86794	1.69993	6.99412
				1.70881	3.63643	1.66545	10.6065	1.73557	1.91836	1.7009	7.15872
				1.71027	3.74676	1.66631	10.8065	1.73728	1.97444	1.70187	7.32439
				1.71173	3.85983	1.66719	11.0075	1.739	2.03426	1.70285	7.49261
				1.71315	3.97453	1.668	11.2087	1.74063	2.09756	1.70381	7.66259
				1.71461	4.09223	1.66882	11.4107	1.74234	2.16493	1.70476	7.83159
				1.716	4.21179	1.66967	11.6126	1.74394	2.23454	1.70571	7.99958
				1.71742	4.33383	1.67048	11.8174	1.74553	2.3086	1.70661	8.17147
				1.71882	4.45785	1.67132	12.0223	1.74715	2.38462	1.70758	8.34324
				1.72018	4.58487	1.6721	12.2293	1.74875	2.46363	1.7085	8.51666
				1.72158	4.71236	1.67293	12.434	1.75035	2.54562	1.70942	8.69239
				1.72292	4.84245	1.67368	12.6476	1.75189	2.63	1.71036	8.86676
				1.72428	4.97512	1.67452	12.8564	1.75346	2.71804	1.71123	9.04378
				1.72566	5.11068	1.6753	13.0643	1.75499	2.80888	1.71217	9.21944
				1.72695	5.24722	1.67608	13.2804	1.75653	2.90136	1.71302	9.39775
				1.72829	5.38606	1.67684	13.4932	1.75804	2.99605	1.71391	9.57743
				1.72962	5.52652	1.67761	13.7096	1.75951	3.094	1.71482	9.76021
				1.73095	5.6684	1.6782	13.9527	1.76102	3.19432	1.71562	9.94384
				1.73224	5.81296	1.67905	14.1583	1.76247	3.29672	1.71652	10.1257
				1.73351	5.95907	1.67979	14.3674	1.76396	3.4011	1.71739	10.3078
				1.7348	6.10738	1.68059	14.5786	1.7654	3.50724	1.71827	10.4918
				1.73607	6.25655	1.68139	14.7889	1.76684	3.61613	1.71913	10.6761
				1.73736	6.40861	1.68216	15.0017	1.76831	3.7272	1.71997	10.8624
				1.73862	6.56149	1.68288	15.2228	1.7697	3.84016	1.72079	11.0522
				1.73987	6.71627	1.68351	15.4623	1.77113	3.95534	1.72163	11.2402
				1.74113	6.87266	1.68431	15.6722	1.77249	4.07328	1.72247	11.4281
				1.74236	7.03033	1.68507	15.8878	1.77389	4.19335	1.72329	11.6174
				1.74357	7.18975	1.68583	16.107	1.77527	4.31468	1.72412	11.8092
				1.7448	7.35073	1.68647	16.3374	1.77664	4.43773	1.72493	12.0005
				1.74598	7.51412	1.68723	16.5526	1.77798	4.5628	1.72574	12.1934
				1.74721	7.67802	1.688	16.7683	1.77935	4.68895	1.72653	12.3843
				1.74842	7.84045	1.68873	16.9847	1.78067	4.81677	1.72733	12.5767
				1.74961	8.00783	1.68948	17.2022	1.78202	4.94775	1.72814	12.7716
				1.75078	8.17717	1.69019	17.4297	1.78333	5.0815	1.72894	12.9661
				1.75195	8.34754	1.6909	17.6572	1.78465	5.21643	1.72975	13.1616
				1.75313	8.51891	1.69157	17.8832	1.78594	5.35236	1.73048	13.3596
				1.75427	8.69158	1.6923	18.1042	1.78725	5.48995	1.73128	13.5547
				1.75543	8.86556	1.69297	18.3368	1.78853	5.62861	1.73207	13.7528
				1.75657	9.04177	1.69361	18.5692	1.78979	5.76871	1.73289	13.9479
				1.75773	9.21772	1.6942	18.8129	1.79108	5.9107	1.7336	14.1494
				1.75886	9.39584	1.69464	19.0834	1.79232	6.05485	1.73436	14.3498
				1.76	9.57421	1.69533	19.3154	1.79357	6.20035	1.73517	14.5474
				1.76116	9.75346	1.69607	19.5362	1.79485	6.34679	1.73592	14.7433
				1.76226	9.93597	1.6968	19.7557	1.79609	6.49416	1.73666	14.9485
				1.76337	10.1178	1.69759	19.9693	1.79733	6.64229	1.73741	15.1513
				1.76449	10.3025	1.69829	20.1845	1.7985	6.79304	1.73816	15.3546
				1.76558	10.4869	1.69899	20.4132	1.79974	6.94475	1.73882	15.5683
				1.76666	10.6722	1.69961	20.6483	1.80098	7.09646	1.73952	15.7782
				1.76777	10.8586	1.70039	20.8642	1.80216	7.25133	1.7403	15.9814
				1.76889	11.0446	1.70121	21.0737	1.8034	7.40699	1.74103	16.1855
				1.76993	11.2329	1.70181	21.3086	1.80456	7.56293	1.74175	16.3911
				1.77056	11.3417	1.70214	21.4479	1.80518	7.64872	1.74215	16.5091
				1.77078	11.3605	1.70205	21.4671	1.80529	7.66055	1.74223	16.5266
				1.77028	11.2314	1.70205	21.3121	1.80487	7.54216	1.74212	16.3764
				1.76929	11.0156	1.70168	21.024	1.80386	7.35301	1.74175	16.111
				1.76833	10.804	1.70094	20.8016	1.80278	7.17183	1.74131	15.8625
				1.76735	10.5947	1.70042	20.5457	1.80172	6.99352	1.74079	15.6206
				1.76637	10.3851	1.70004	20.2623	1.8006	6.81708	1.7403	15.3818
				1.76537	10.1778	1.69963	19.9841	1.79951	6.64238	1.73978	15.1398
				1.76437	9.97181	1.69903	19.743	1.79837	6.47061	1.73919	14.9117
				1.76333	9.76776	1.6985	19.4916	1.79727	6.30044	1.73836	14.7229
				1.76234	9.56557	1.69794	19.24	1.79616	6.13163	1.73781	14.4861
				1.76131	9.36541	1.69733	18.9978	1.79499	5.96462	1.7373	14.2502
				1.76028	9.16519	1.69676	18.755	1.79383	5.79947	1.73677	14.0147
				1.7592	8.96768	1.69626	18.493	1.79269	5.63751	1.73617	13.7838
				1.75816	8.77347	1.69567	18.2425	1.79147	5.47768	1.7356	13.5528
				1.75712	8.57966	1.69514	17.9872	1.79029	5.318	1.73503	13.3218
				1.75605	8.38885	1.69462	17.7353	1.7891	5.16146	1.73444	13.0933
				1.75497	8.19917	1.69382	17.524	1.78787	5.00689	1.73384	12.8665
				1.75387	8.01053	1.69326	17.2752	1.78669	4.85425	1.73328	12.641
				1.75277	7.82353	1.69275	17.0134	1.78543	4.70432	1.73261	12.4181
				1.7517	7.63693	1.69226	16.7518	1.78418	4.5564	1.73199	12.1961
				1.75058	7.4571	1.69171	16.4932	1.78298	4.41105	1.73138	11.9754
				1.74944	7.27639	1.69111	16.2617	1.78171	4.26813	1.73073	11.7567
				1.74829	7.09722	1.69053	16.0119	1.78042	4.12673	1.7301	11.5363
				1.74717	6.92028	1.68995	15.7607	1.77913	3.98683	1.72943	11.3195
				1.74603	6.74496	1.68935	15.5208	1.77785	3.84945	1.72876	11.1028
				1.74488	6.5713	1.68875	15.2792	1.77653	3.71478	1.72812	10.8875
				1.74371	6.39999	1.68812	15.0368	1.77523	3.58232	1.72745	10.6726
				1.74254	6.2291	1.68751	14.7952	1.77387	3.45241	1.72676	10.4599
				1.74134	6.06047	1.68695	14.5506	1.77253	3.32497	1.72602	10.2528
				1.74017	5.89436	1.68634	14.307	1.77117	3.19865	1.72534	10.0419
				1.73895	5.72957	1.68573	14.0652	1.76982	3.07521	1.72463	9.83112
				1.73771	5.5673	1.68512	13.8269	1.76844	2.95497	1.72391	9.62381
				1.73652	5.4072	1.68446	13.5923	1.76705	2.83681	1.72321	9.41909
				1.73527	5.24816	1.68366	13.38	1.76564	2.72021	1.72247	9.21312
				1.73405	5.09196	1.68299	13.1507	1.76422	2.60672	1.72172	9.00921
				1.73279	4.93757	1.68237	12.9143	1.76279	2.49573	1.72099	8.80771
				1.73151	4.78479	1.68171	12.6786	1.76137	2.38692	1.72019	8.61625
				1.73027	4.63602	1.68101	12.4487	1.75991	2.28038	1.71935	8.4245
				1.72898	4.48819	1.68034	12.221	1.75848	2.17721	1.71856	8.22496
				1.72768	4.34336	1.67966	11.9892	1.75697	2.07517	1.7178	8.02648
				1.72635	4.19948	1.67899	11.7579	1.75547	1.97584	1.71704	7.82944
				1.72505	4.05745	1.67834	11.5295	1.75398	1.8787	1.71625	7.63474
				1.72376	3.91794	1.67761	11.3048	1.75247	1.78527	1.71545	7.44108
				1.72238	3.78094	1.67689	11.08	1.75093	1.69335	1.71462	7.24911
				1.72103	3.64631	1.67619	10.8561	1.7494	1.60387	1.71381	7.05998
				1.71969	3.5142	1.67547	10.635	1.74785	1.5174	1.71297	6.87103
				1.71832	3.38598	1.67473	10.4185	1.74628	1.43275	1.71214	6.68421
				1.71694	3.25842	1.67396	10.2004	1.74469	1.35109	1.7113	6.49873
				1.71555	3.1332	1.67321	9.98819	1.7431	1.27127	1.7104	6.3153
				1.71414	3.0097	1.67245	9.77029	1.74151	1.193	1.70956	6.13434
				1.71271	2.88927	1.67155	9.57375	1.73989	1.11715	1.70867	5.95178
				1.71133	2.77089	1.67086	9.35592	1.73829	1.04367	1.70779	5.77247
				1.70988	2.65506	1.67006	9.14085	1.73666	0.97072	1.7069	5.59582
				1.70842	2.54134	1.66929	8.92873	1.73501	0.90111	1.70595	5.41957
				1.70693	2.43073	1.6685	8.72042	1.73334	0.83301	1.70506	5.24652
				1.70549	2.32193	1.66771	8.51218	1.73169	0.76719	1.70411	5.07275
				1.704	2.21503	1.66683	8.30558	1.73003	0.70292	1.70319	4.90044
				1.70249	2.11119	1.66606	8.09911	1.72835	0.63992	1.70221	4.73089
				1.70103	2.00901	1.66525	7.89452	1.72666	0.57858	1.70124	4.56373
				1.6995	1.9091	1.66441	7.69129	1.72498	0.51932	1.70028	4.39889
				1.69797	1.81183	1.66359	7.48842	1.72327	0.46087	1.6993	4.23528
				1.69643	1.71633	1.66274	7.28919	1.72157	0.4033	1.69833	4.07305
				1.69488	1.62232	1.66187	7.09235	1.71985	0.3468	1.69729	3.91324
				1.69331	1.53107	1.66097	6.89677	1.71816	0.29099	1.69627	3.75644
				1.69175	1.44154	1.66014	6.70173	1.71643	0.23525	1.69525	3.60171
				1.69018	1.35405	1.65923	6.50825	1.7147	0.17972	1.69419	3.44726
				1.68859	1.26939	1.65832	6.31753	1.71299	0.12527	1.69313	3.29556
				1.68699	1.18543	1.6574	6.12929	1.71128	0.07109	1.69204	3.14739
				1.68541	1.10278	1.65649	5.94099	1.70955	0.01692	1.69096	3.00108
				1.68379	1.02164	1.65555	5.75549	1.70786	-0.03773	1.68983	2.85901
				1.68219	0.94228	1.6546	5.57313	1.70613	-0.09141	1.6887	2.71936
				1.68056	0.86392	1.65363	5.39218	1.70439	-0.14453	1.68755	2.58169
				1.67891	0.78793	1.65267	5.21472	1.70266	-0.19576	1.6864	2.44763
				1.67734	0.7115	1.6517	5.03742	1.70095	-0.24642	1.68522	2.31609
				1.67566	0.63672	1.65073	4.8623	1.6992	-0.29675	1.684	2.1876
				1.67404	0.56274	1.6497	4.68894	1.69742	-0.34448	1.68274	2.06351
				1.67239	0.48946	1.64869	4.51832	1.69568	-0.39036	1.68152	1.94322
				1.67074	0.4166	1.64764	4.35048	1.6939	-0.4345	1.68023	1.82562
				1.66911	0.34341	1.6466	4.18537	1.69212	-0.47465	1.67893	1.71226
				1.66744	0.2719	1.64554	4.02325	1.69028	-0.5105	1.67763	1.60341
				1.66578	0.20091	1.64447	3.86338	1.68843	-0.5417	1.67627	1.49935
				1.66412	0.13082	1.64333	3.7056	1.68659	-0.56849	1.67488	1.39845
				1.66244	0.06124	1.64224	3.55205	1.6847	-0.58877	1.67348	1.30235
				1.66079	-0.00677	1.64109	3.40187	1.68275	-0.60245	1.67205	1.21081
				1.6591	-0.07499	1.63998	3.25224	1.6808	-0.60942	1.67057	1.12357
				1.65744	-0.14153	1.63878	3.10638	1.67882	-0.60841	1.66909	1.0414
				1.65573	-0.205	1.63762	2.9648	1.67673	-0.59897	1.66759	0.96373
				1.65404	-0.2656	1.6364	2.82773	1.67464	-0.58307	1.66604	0.89013
				1.65232	-0.32414	1.63516	2.69473	1.67254	-0.55992	1.66446	0.82108
				1.65057	-0.37904	1.63392	2.563	1.67038	-0.5297	1.66286	0.75647
				1.64884	-0.43037	1.63265	2.43679	1.66821	-0.49552	1.66125	0.6951
				1.64705	-0.476	1.63134	2.31302	1.66603	-0.45931	1.65956	0.63764
				1.64524	-0.51597	1.63004	2.19453	1.66383	-0.42176	1.6579	0.58601
				1.64344	-0.55171	1.62869	2.07995	1.66165	-0.38415	1.65621	0.53699
				1.64158	-0.58085	1.62732	1.96849	1.65947	-0.34969	1.65449	0.49133
				1.63969	-0.60202	1.62595	1.86181	1.65731	-0.31813	1.65278	0.44887
				1.63772	-0.61569	1.62454	1.75931	1.65514	-0.28968	1.65099	0.40943
				1.63579	-0.62092	1.62311	1.6604	1.65305	-0.26461	1.64926	0.37287
				1.63377	-0.61836	1.62168	1.56451	1.65093	-0.24297	1.64747	0.33801
				1.63171	-0.60602	1.62021	1.47305	1.64882	-0.22398	1.64564	0.30638
				1.62963	-0.58558	1.61869	1.38585	1.64676	-0.20897	1.64387	0.27632
				1.62749	-0.5568	1.61718	1.30253	1.64468	-0.19581	1.64204	0.24836
				1.62531	-0.5208	1.61564	1.22318	1.64261	-0.18362	1.6402	0.22156
				1.62308	-0.48041	1.61409	1.14755	1.64055	-0.17292	1.63836	0.19611
				1.62086	-0.43692	1.6125	1.07485	1.63853	-0.16357	1.6365	0.17214
				1.61868	-0.39287	1.61088	1.00572	1.63648	-0.15569	1.63468	0.15028
				1.61646	-0.35003	1.60926	0.9405	1.63443	-0.14837	1.63278	0.1289
				1.6143	-0.31163	1.6076	0.87851	1.63242	-0.14215	1.63087	0.10979
				1.61211	-0.27729	1.60596	0.81928	1.63034	-0.13618	1.62899	0.09108
				1.60995	-0.24657	1.60426	0.76296	1.62835	-0.13103	1.62714	0.07275
				1.60782	-0.22154	1.6026	0.70976	1.62634	-0.12608	1.62521	0.0565
				1.60575	-0.2011	1.60089	0.65927	1.6243	-0.12211	1.62332	0.04094
				1.60366	-0.18395	1.59915	0.6117	1.62227	-0.11836	1.62143	0.02555
				1.60161	-0.16917	1.59742	0.56587	1.62029	-0.11525	1.61948	0.0111
				1.59954	-0.15704	1.59568	0.52274	1.61827	-0.11264	1.61758	-0.00328
				1.5975	-0.14586	1.5939	0.48248	1.61626	-0.10996	1.61567	-0.01593
				1.59544	-0.13733	1.59214	0.44397	1.61424	-0.10799	1.61373	-0.02849
				1.59344	-0.12963	1.59036	0.40706	1.61221	-0.10577	1.61184	-0.04043
				1.59138	-0.12273	1.58856	0.37231	1.61022	-0.10411	1.6099	-0.05116
				1.58935	-0.11707	1.58673	0.33898	1.60822	-0.10263	1.60796	-0.06219
				1.58731	-0.11167	1.58492	0.30782	1.60619	-0.10072	1.60603	-0.0723
				1.58534	-0.10779	1.58307	0.27869	1.60418	-0.09981	1.60407	-0.08231
				1.5833	-0.10412	1.58124	0.25028	1.6022	-0.09841	1.60215	-0.09198
				1.58128	-0.10033	1.57941	0.22394	1.60019	-0.09688	1.6002	-0.09915
				1.57927	-0.09797	1.5776	0.19789	1.59821	-0.09618	1.59826	-0.10834
				1.57729	-0.09576	1.57571	0.17344	1.59619	-0.09569	1.59629	-0.11676
				1.57526	-0.09409	1.57387	0.14995	1.59421	-0.09509	1.59432	-0.1249
				1.57327	-0.09308	1.57198	0.12777	1.59221	-0.09387	1.59238	-0.13204
				1.57127	-0.09105	1.57009	0.1066	1.59018	-0.09349	1.59042	-0.1393
				1.56923	-0.0904	1.56823	0.08564	1.58818	-0.09274	1.58846	-0.14591
				1.56723	-0.08945	1.56634	0.0677	1.58618	-0.09201	1.58651	-0.15196
				1.56523	-0.08907	1.56444	0.04959	1.58416	-0.09156	1.58454	-0.15782
				1.56325	-0.08858	1.56254	0.03212	1.58217	-0.09093	1.58258	-0.16344
				1.5612	-0.08892	1.56062	0.01607	1.58015	-0.09072	1.5806	-0.16888
				1.55924	-0.08843	1.55872	0.00021614	1.57818	-0.0901	1.57864	-0.17428
				1.55724	-0.08841	1.55681	-0.01543	1.57616	-0.08923	1.57667	-0.17962
				1.55523	-0.08793	1.55489	-0.02937	1.57415	-0.08887	1.57471	-0.18359
				1.55326	-0.0886	1.55294	-0.0429	1.57215	-0.08824	1.57274	-0.18738
				1.55124	-0.08911	1.55105	-0.05565	1.57018	-0.08784	1.57078	-0.19137
				1.54924	-0.08911	1.54911	-0.06769	1.56815	-0.0876	1.56879	-0.19544
				1.54725	-0.08889	1.54717	-0.07982	1.56615	-0.08695	1.56681	-0.19962
				1.54527	-0.08992	1.54525	-0.09118	1.56416	-0.08624	1.56485	-0.20325
				1.54324	-0.09066	1.54332	-0.10223	1.56217	-0.08632	1.56282	-0.20632
				1.54126	-0.09115	1.54136	-0.11181	1.56016	-0.0854	1.56087	-0.2093
				1.53931	-0.09187	1.53944	-0.12117	1.55816	-0.08472	1.55887	-0.21188
				1.53728	-0.09271	1.5375	-0.13036	1.55613	-0.0841	1.55692	-0.21458
				1.53529	-0.09305	1.53555	-0.13926	1.55414	-0.08356	1.55491	-0.21796
				1.53327	-0.09371	1.53355	-0.14779	1.55216	-0.08277	1.55295	-0.22039
				1.5313	-0.09426	1.53163	-0.15533	1.55015	-0.0815	1.55095	-0.22247
				1.52929	-0.09548	1.52968	-0.16233	1.54816	-0.08125	1.54896	-0.22412
				1.5273	-0.09573	1.5277	-0.16904	1.54614	-0.08035	1.54696	-0.22596
				1.52529	-0.09681	1.52575	-0.17591	1.54414	-0.07963	1.54496	-0.22719
				1.52331	-0.09673	1.5238	-0.18302	1.54216	-0.07901	1.54302	-0.22903
				1.52132	-0.09674	1.52184	-0.18911	1.54013	-0.07853	1.54102	-0.23018
				1.51932	-0.0968	1.51984	-0.19477	1.53814	-0.07765	1.53903	-0.23198
				1.5173	-0.09679	1.51787	-0.20021	1.53614	-0.07696	1.53704	-0.23368
				1.51533	-0.09616	1.51591	-0.20504	1.53414	-0.07626	1.53502	-0.2343
				1.51328	-0.09616	1.51394	-0.20967	1.53212	-0.07564	1.53305	-0.23526
				1.51131	-0.09574	1.51201	-0.21422	1.53013	-0.07465	1.53105	-0.23651
				1.5093	-0.0951	1.50998	-0.21849	1.52812	-0.0741	1.52902	-0.23703
				1.50729	-0.09428	1.50801	-0.22255	1.52612	-0.07339	1.52706	-0.23759
				1.50531	-0.09332	1.50606	-0.22581	1.52411	-0.07266	1.52507	-0.23835
				1.5033	-0.09249	1.50407	-0.22877	1.5221	-0.07243	1.52307	-0.23925
				1.50132	-0.09136	1.50212	-0.23209	1.52013	-0.07112	1.52108	-0.23924
				1.4993	-0.09139	1.50015	-0.2354	1.51814	-0.07051	1.51907	-0.24
				1.4973	-0.09023	1.49816	-0.23862	1.51611	-0.0695	1.51709	-0.24026
				1.49529	-0.08949	1.49615	-0.24095	1.51411	-0.06931	1.51508	-0.2402
				1.49327	-0.08881	1.49415	-0.24341	1.51207	-0.06822	1.5131	-0.2408
				1.49128	-0.08757	1.49217	-0.24524	1.5101	-0.0676	1.51107	-0.24081
				1.48925	-0.08672	1.49017	-0.24709	1.50808	-0.06708	1.50908	-0.24081
				1.48726	-0.08579	1.48816	-0.24908	1.50608	-0.06668	1.50707	-0.24054
				1.48527	-0.08496	1.48621	-0.25115	1.50408	-0.06603	1.50508	-0.24047
				1.48325	-0.08412	1.4842	-0.25234	1.50206	-0.06531	1.50311	-0.24045
				1.48127	-0.08314	1.4822	-0.25435	1.50006	-0.06426	1.50108	-0.24078
				1.47925	-0.08213	1.48027	-0.2548	1.49808	-0.06416	1.49909	-0.2399
				1.47725	-0.08163	1.47825	-0.25619	1.49609	-0.06354	1.49711	-0.23978
				1.4752	-0.08101	1.47626	-0.25754	1.49406	-0.06334	1.49514	-0.23958
				1.47326	-0.08051	1.47426	-0.259	1.49208	-0.06254	1.49311	-0.23949
				1.47124	-0.07964	1.47227	-0.25915	1.49007	-0.06194	1.4911	-0.23941
				1.46925	-0.07856	1.47028	-0.25984	1.48806	-0.06146	1.48908	-0.23896
				1.46723	-0.07788	1.46829	-0.26143	1.48606	-0.06071	1.48713	-0.23894
				1.46522	-0.07694	1.46627	-0.2617	1.48405	-0.05979	1.48507	-0.23873
				1.46322	-0.07602	1.46428	-0.26175	1.48205	-0.05974	1.48309	-0.23824
				1.46121	-0.0751	1.46229	-0.26207	1.48005	-0.05974	1.4811	-0.23775
				1.45922	-0.07412	1.46027	-0.26226	1.47806	-0.05893	1.47908	-0.23731
				1.45722	-0.07372	1.45831	-0.26212	1.47606	-0.05835	1.47707	-0.23667
				1.45522	-0.07351	1.45633	-0.26222	1.47405	-0.05821	1.47511	-0.23647
				1.45321	-0.07315	1.45427	-0.26244	1.47206	-0.05772	1.47308	-0.23613
				1.45121	-0.07188	1.45228	-0.26198	1.47007	-0.05748	1.47106	-0.2349
				1.44917	-0.07147	1.45029	-0.26224	1.46807	-0.0576	1.46908	-0.23449
				1.44721	-0.07121	1.44831	-0.26209	1.46606	-0.05708	1.46708	-0.23373
				1.4452	-0.06992	1.4463	-0.26133	1.46405	-0.05705	1.46507	-0.23312
				1.44319	-0.06891	1.44427	-0.26135	1.46205	-0.05679	1.46307	-0.23294
				1.4412	-0.06875	1.44229	-0.26151	1.46007	-0.05667	1.46105	-0.23236
				1.43917	-0.06809	1.44029	-0.26102	1.45805	-0.05637	1.45904	-0.23112
				1.43718	-0.0675	1.43827	-0.26026	1.45607	-0.05588	1.45703	-0.23034
				1.43518	-0.06736	1.43628	-0.26034	1.45404	-0.05599	1.45507	-0.22977
				1.43319	-0.06681	1.43427	-0.2604	1.45205	-0.05538	1.45303	-0.22859
				1.43115	-0.06622	1.43227	-0.25973	1.45002	-0.05496	1.45105	-0.2283
				1.42918	-0.0653	1.43028	-0.25873	1.44803	-0.05463	1.44901	-0.22732
				1.42721	-0.06509	1.42828	-0.25775	1.44606	-0.05471	1.44702	-0.22583
				1.42519	-0.06483	1.42627	-0.25743	1.44406	-0.05423	1.44502	-0.2261
				1.42322	-0.06427	1.42428	-0.25731	1.44207	-0.05427	1.44302	-0.22566
				1.42119	-0.064	1.42228	-0.25713	1.44008	-0.05406	1.44104	-0.22494
				1.41919	-0.06319	1.42028	-0.25687	1.43807	-0.05401	1.43902	-0.22393
				1.41719	-0.06272	1.41829	-0.25605	1.43607	-0.05373	1.43699	-0.22314
				1.41521	-0.06233	1.41627	-0.25611	1.43407	-0.05344	1.43499	-0.22338
				1.41319	-0.0618	1.41426	-0.25557	1.43206	-0.05298	1.43298	-0.22244
				1.41117	-0.06092	1.41226	-0.2545	1.43006	-0.05276	1.43099	-0.22162
				1.4092	-0.06054	1.41029	-0.25412	1.42807	-0.05234	1.42897	-0.2206
				1.40718	-0.06057	1.40825	-0.25347	1.42606	-0.05253	1.42698	-0.22035
				1.40517	-0.06031	1.40626	-0.25269	1.42405	-0.05205	1.42495	-0.21971
				1.40318	-0.05948	1.40426	-0.25198	1.42206	-0.05198	1.42296	-0.21863
				1.4012	-0.05942	1.40226	-0.25135	1.42007	-0.05189	1.42097	-0.21832
				1.39917	-0.05821	1.40024	-0.2505	1.41805	-0.05177	1.41896	-0.21787
				1.39717	-0.05818	1.39826	-0.24956	1.41607	-0.05164	1.41695	-0.21721
				1.39518	-0.05729	1.39623	-0.24908	1.41405	-0.05141	1.41496	-0.21614
				1.39318	-0.05718	1.39426	-0.24895	1.41205	-0.05128	1.41296	-0.21525
				1.39117	-0.05692	1.39225	-0.24852	1.41007	-0.05118	1.41097	-0.21492
				1.38921	-0.05662	1.39023	-0.24748	1.40806	-0.05123	1.40892	-0.21429
				1.38717	-0.05568	1.38821	-0.24631	1.40607	-0.0508	1.40696	-0.2136
				1.38517	-0.05566	1.38621	-0.24547	1.40404	-0.05074	1.40495	-0.2129
				1.38319	-0.05496	1.38422	-0.24513	1.40206	-0.05085	1.40295	-0.21246
				1.38119	-0.05454	1.38221	-0.24423	1.40005	-0.05046	1.40094	-0.21215
				1.37919	-0.05426	1.38022	-0.24362	1.39807	-0.05047	1.39891	-0.21124
				1.37719	-0.0537	1.3782	-0.24266	1.39606	-0.04978	1.39696	-0.21026
				1.37519	-0.05329	1.37622	-0.2425	1.39406	-0.04984	1.39494	-0.2101
				1.37321	-0.05294	1.37422	-0.24178	1.39206	-0.04964	1.39295	-0.20907
				1.37119	-0.05266	1.37219	-0.24146	1.39005	-0.04916	1.39095	-0.20868
				1.3692	-0.052	1.3702	-0.24104	1.38808	-0.04938	1.38893	-0.20843
				1.36719	-0.05155	1.36822	-0.23984	1.38607	-0.04921	1.38696	-0.20772
				1.36519	-0.05134	1.36621	-0.23882	1.38405	-0.04912	1.38493	-0.20715
				1.36317	-0.05074	1.36422	-0.23842	1.38206	-0.04921	1.38291	-0.20685
				1.36118	-0.05011	1.36217	-0.23765	1.38003	-0.04898	1.38091	-0.20632
				1.35917	-0.04985	1.36019	-0.23695	1.37806	-0.04909	1.37892	-0.20636
				1.35715	-0.04946	1.35819	-0.23638	1.37605	-0.04882	1.37689	-0.20573
				1.35518	-0.04904	1.35615	-0.23573	1.37406	-0.04892	1.37487	-0.20445
				1.35317	-0.04875	1.35413	-0.23479	1.37207	-0.04919	1.37289	-0.20462
				1.35115	-0.04799	1.35213	-0.23419	1.37007	-0.04908	1.37089	-0.20428
				1.34916	-0.04797	1.35015	-0.23273	1.36808	-0.04921	1.36888	-0.20396
				1.34715	-0.04784	1.34815	-0.23231	1.36606	-0.04948	1.36686	-0.20349
				1.34517	-0.04735	1.34617	-0.23171	1.36409	-0.04984	1.36486	-0.20325
				1.34316	-0.04655	1.34416	-0.23153	1.36209	-0.04982	1.36284	-0.20259
				1.34116	-0.04649	1.34212	-0.23047	1.36008	-0.04953	1.36085	-0.20189
				1.33914	-0.04597	1.34014	-0.23049	1.35807	-0.05001	1.35887	-0.2022
				1.33714	-0.04564	1.33814	-0.2297	1.35606	-0.04978	1.35687	-0.20176
				1.33514	-0.04494	1.33613	-0.22857	1.35409	-0.0499	1.35484	-0.20138
				1.33317	-0.04508	1.33413	-0.22822	1.35209	-0.05008	1.35286	-0.20139
				1.33117	-0.04488	1.33213	-0.22816	1.3501	-0.04993	1.35084	-0.20095
				1.32916	-0.04466	1.33013	-0.22709	1.34808	-0.0503	1.34887	-0.20119
				1.32717	-0.04424	1.32812	-0.22714	1.34608	-0.05055	1.34683	-0.20171
				1.32518	-0.04402	1.32612	-0.22542	1.3441	-0.05058	1.34484	-0.20081
				1.32318	-0.04423	1.3241	-0.22503	1.34211	-0.05088	1.34287	-0.20111
				1.32118	-0.04353	1.32211	-0.22424	1.3401	-0.0508	1.34088	-0.20128
				1.31916	-0.04361	1.32012	-0.22376	1.3381	-0.05094	1.33888	-0.20154
				1.31717	-0.04346	1.31812	-0.22356	1.3361	-0.05087	1.33687	-0.20107
				1.31517	-0.04326	1.31613	-0.22312	1.33409	-0.051	1.33489	-0.20121
				1.31315	-0.04281	1.31412	-0.22324	1.33209	-0.05158	1.33289	-0.20216
				1.31116	-0.0427	1.31212	-0.22266	1.3301	-0.05176	1.33089	-0.20228
				1.30915	-0.04205	1.3101	-0.22228	1.32812	-0.05218	1.3289	-0.20222
				1.30714	-0.04177	1.30812	-0.22218	1.32611	-0.052	1.32686	-0.20306
				1.30515	-0.04147	1.30612	-0.22194	1.32414	-0.05178	1.32488	-0.20288
				1.30317	-0.04113	1.3041	-0.22135	1.32213	-0.05202	1.32289	-0.20362
				1.30116	-0.04097	1.30211	-0.2214	1.32015	-0.05244	1.32089	-0.20384
				1.29915	-0.04072	1.3001	-0.2207	1.31813	-0.05217	1.31892	-0.20486
				1.29716	-0.0407	1.29812	-0.22115	1.31615	-0.05244	1.3169	-0.20495
				1.29518	-0.04095	1.29613	-0.22134	1.31416	-0.05301	1.31494	-0.20594
				1.29314	-0.04063	1.29412	-0.22169	1.31215	-0.05326	1.31295	-0.20668
				1.29115	-0.04029	1.2921	-0.22143	1.31012	-0.05319	1.31093	-0.20776
				1.28913	-0.0403	1.29012	-0.22177	1.30814	-0.05331	1.30894	-0.20895
				1.28716	-0.04028	1.28811	-0.22195	1.30613	-0.05372	1.30695	-0.21036
				1.2852	-0.03999	1.28613	-0.22157	1.30414	-0.05397	1.30497	-0.21128
				1.28317	-0.04003	1.28413	-0.22133	1.30214	-0.05428	1.30295	-0.21149
				1.28115	-0.04017	1.28216	-0.22207	1.30016	-0.05447	1.30096	-0.21286
				1.27915	-0.03981	1.28013	-0.22242	1.29813	-0.05516	1.29897	-0.21384
				1.27716	-0.03993	1.27812	-0.22272	1.29611	-0.05555	1.29698	-0.21495
				1.27514	-0.03971	1.27613	-0.22317	1.29414	-0.05584	1.29499	-0.21621
				1.27317	-0.03989	1.27415	-0.22367	1.29215	-0.05614	1.29302	-0.21763
				1.27119	-0.04004	1.27217	-0.22436	1.29015	-0.05626	1.29101	-0.21912
				1.26916	-0.04016	1.27016	-0.22521	1.28817	-0.05671	1.28902	-0.22117
				1.26718	-0.04008	1.26816	-0.22599	1.28618	-0.05723	1.28704	-0.22238
				1.26517	-0.04026	1.26617	-0.22674	1.28415	-0.05803	1.28504	-0.2235
				1.26317	-0.04061	1.26418	-0.22766	1.28217	-0.05854	1.28307	-0.2256
				1.26117	-0.04015	1.26217	-0.22856	1.28017	-0.0589	1.28104	-0.2276
				1.25918	-0.04026	1.26019	-0.22925	1.27817	-0.05967	1.27905	-0.22915
				1.2572	-0.04045	1.2582	-0.23048	1.27618	-0.0605	1.27709	-0.23141
				1.25517	-0.04087	1.25619	-0.23163	1.27418	-0.06145	1.2751	-0.23382
				1.25317	-0.04104	1.25421	-0.23284	1.27219	-0.0623	1.27308	-0.23532
				1.25119	-0.04178	1.2522	-0.23455	1.27019	-0.06291	1.2711	-0.23728
				1.24918	-0.04212	1.25022	-0.23598	1.26816	-0.06374	1.2691	-0.23955
				1.24719	-0.04266	1.24821	-0.23702	1.2662	-0.06431	1.26711	-0.24173
				1.2452	-0.04282	1.24624	-0.23827	1.26418	-0.06495	1.26516	-0.2438
				1.24321	-0.04332	1.24424	-0.23985	1.26218	-0.06563	1.26316	-0.24633
				1.24119	-0.04356	1.24224	-0.24137	1.26021	-0.06642	1.26118	-0.24822
				1.2392	-0.04423	1.24026	-0.24251	1.25817	-0.06734	1.25922	-0.25107
				1.23723	-0.04454	1.23827	-0.24452	1.25623	-0.06859	1.25723	-0.25371
				1.23522	-0.04532	1.23628	-0.24611	1.25419	-0.06939	1.25522	-0.25692
				1.23321	-0.04576	1.23429	-0.24759	1.25222	-0.06984	1.25323	-0.25899
				1.23123	-0.04642	1.23231	-0.24945	1.25021	-0.07045	1.25124	-0.26164
				1.22922	-0.04673	1.23031	-0.25147	1.24821	-0.07106	1.24928	-0.26425
				1.2272	-0.04709	1.22834	-0.25339	1.24623	-0.07191	1.24733	-0.26741
				1.22607	-0.04716	1.22725	-0.25457	1.24511	-0.07193	1.24621	-0.26954
				1.22592	-0.04823	1.22709	-0.2553	1.24508	-0.0713	1.24595	-0.26913
				1.22677	-0.01327	1.2274	-0.12699	1.24586	-0.04006	1.24626	-0.15006
				1.22868	-0.000178845	1.22895	-0.04788	1.24777	-0.02203	1.24783	-0.07338
				1.23066	0.00397	1.23078	-0.02177	1.24973	-0.01444	1.24964	-0.04595
				1.23267	0.00707	1.23272	-0.00531	1.2517	-0.00868	1.25154	-0.0271
				1.23461	0.00937	1.23464	0.00721	1.25369	-0.00471	1.25341	-0.01285
				1.23666	0.01142	1.23658	0.01811	1.25567	-0.000834354	1.25537	-0.000327484
				1.23864	0.01309	1.23851	0.02655	1.25762	0.00237	1.25733	0.01011
				1.24062	0.01439	1.24048	0.03459	1.25964	0.00521	1.25925	0.01902
				1.24262	0.01553	1.24245	0.04151	1.26162	0.00783	1.26119	0.02745
				1.24462	0.01676	1.24441	0.04796	1.26364	0.01014	1.26315	0.03521
				1.24661	0.01806	1.24636	0.05317	1.26563	0.01214	1.26508	0.04139
				1.2486	0.01947	1.24832	0.05853	1.2676	0.01406	1.26708	0.04715
				1.25061	0.02027	1.25031	0.06329	1.26957	0.01599	1.26905	0.05312
				1.25261	0.02109	1.25231	0.06751	1.27158	0.01755	1.27103	0.05781
				1.2546	0.02169	1.25428	0.07083	1.27355	0.01893	1.273	0.06186
				1.25657	0.02271	1.25625	0.07431	1.27556	0.02027	1.27496	0.06654
				1.25859	0.02333	1.25823	0.07761	1.27757	0.02122	1.27696	0.07035
				1.26057	0.02381	1.26024	0.0805	1.27955	0.02221	1.27891	0.07399
				1.26258	0.02444	1.2622	0.08331	1.28156	0.02314	1.28088	0.0777
				1.26457	0.02516	1.26419	0.08617	1.28356	0.02398	1.28288	0.08063
				1.26657	0.02519	1.26617	0.08843	1.28556	0.02489	1.28488	0.08363
				1.26854	0.02592	1.26816	0.09072	1.28755	0.02602	1.28687	0.08692
				1.27058	0.02669	1.27015	0.09348	1.28957	0.02695	1.28885	0.08981
				1.27254	0.02728	1.27215	0.0958	1.29154	0.02741	1.2908	0.0919
				1.27456	0.02753	1.27414	0.0973	1.29347	0.02847	1.29282	0.09389
				1.27563	0.0367	1.27611	0.09932	1.29437	0.03408	1.29477	0.09647
				--	--	1.27809	0.1012	1.27809	--	1.29584	0.10822
				--	--	1.28009	0.10337	1.28009	--	--	--
				--	--	1.28144	0.10469	1.28144	--	--	--
				--	--	1.28185	0.11166	1.28185	--	--	--

## Sheet: Figure 3d
						KIE							LSV
					Co3O4		Co3O4/CeO2						Co-H	Co-D		CoCe-H	CoCe-D
				1	0.74998	1	0.55088					1	0.01641	0.02188	1	0.03745	0.06799
				2	0.76965	2	0.60897					2	0.01744	0.02265	2	0.04281	0.0703
				3	0.78318	3	0.65027					3	0.01829	0.02335	3	0.04691	0.07214
				4	0.78949	4	0.67744					4	0.01893	0.02398	4	0.05014	0.07401
				5	0.79532	5	0.69765					5	0.0195	0.02452	5	0.05306	0.07605
				6	0.79957	6	0.71475					6	0.01997	0.02497	6	0.05578	0.07804
				7	0.80081	7	0.73028					7	0.02041	0.02548	7	0.05826	0.07978
				8	0.79922	8	0.74368					8	0.02082	0.02605	8	0.06062	0.08151
				9	0.79781	9	0.75411					9	0.02118	0.02655	9	0.06275	0.08321
				10	0.79594	10	0.76369					10	0.02147	0.02697	10	0.06478	0.08482
				11	0.7948	11	0.77347					11	0.02177	0.02739	11	0.06658	0.08608
				12	0.79439	12	0.78153					12	0.02208	0.0278	12	0.06829	0.08739
				13	0.79431	13	0.78715					13	0.02242	0.02822	13	0.06992	0.08883
				14	0.79473	14	0.79269					14	0.02278	0.02866	14	0.07151	0.09021
				15	0.79876	15	0.79906					15	0.02312	0.02895	15	0.07307	0.09145
				16	0.80575	16	0.80508					16	0.02345	0.0291	16	0.07463	0.0927
				17	0.80718	17	0.80792					17	0.02373	0.0294	17	0.07591	0.09396
				18	0.80398	18	0.80928					18	0.02398	0.02983	18	0.07712	0.09529
				19	0.80298	19	0.81235					19	0.02428	0.03024	19	0.07864	0.0968
				20	0.80418	20	0.81799					20	0.02465	0.03065	20	0.08025	0.0981
				21	0.80707	21	0.82741					21	0.025	0.03097	21	0.08186	0.09893
				22	0.81105	22	0.83641					22	0.02534	0.03124	22	0.08347	0.09979
				23	0.81222	23	0.8379					23	0.02565	0.03158	23	0.0844	0.10073
				24	0.81102	24	0.83881					24	0.02592	0.03196	24	0.08518	0.10155
				25	0.8132	25	0.84569					25	0.02618	0.03219	25	0.08638	0.10215
				26	0.81762	26	0.85171					26	0.02642	0.03231	26	0.08766	0.10292
				27	0.81488	27	0.85357					27	0.02654	0.03257	27	0.08877	0.104
				28	0.80641	28	0.8557					28	0.02655	0.03292	28	0.08986	0.10501
				29	0.79845	29	0.85413					29	0.02656	0.03327	29	0.09046	0.10591
				30	0.79091	30	0.85266					30	0.02658	0.03361	30	0.09101	0.10673
				31	0.78642	31	0.85598					31	0.02666	0.0339	31	0.09195	0.10742
				32	0.78425	32	0.85858					32	0.02678	0.03415	32	0.09294	0.10825
				33	0.78426	33	0.85752					33	0.02699	0.03441	33	0.09371	0.10928
				34	0.78607	34	0.85751					34	0.02726	0.03468	34	0.09446	0.11016
				35	0.78778	35	0.85992					35	0.02757	0.03499	35	0.0953	0.11083
				36	0.7896	36	0.86126					36	0.02789	0.03533	36	0.09616	0.11165
				37	0.79161	37	0.85979					37	0.02815	0.03556	37	0.09685	0.11265
				38	0.79321	38	0.86004					38	0.02835	0.03574	38	0.09754	0.11341
				39	0.7902	39	0.86504					39	0.02854	0.03612	39	0.09855	0.11392
				40	0.78462	40	0.86909					40	0.02872	0.03661	40	0.09959	0.11459
				41	0.78173	41	0.86849					41	0.02886	0.03692	41	0.10024	0.11542
				42	0.78009	42	0.86787					42	0.02896	0.03713	42	0.10088	0.11624
				43	0.77725	43	0.86664					43	0.02904	0.03737	43	0.10144	0.11705
				44	0.77363	44	0.86579					44	0.02911	0.03762	44	0.102	0.11781
				45	0.77046	45	0.86665					45	0.02918	0.03787	45	0.10272	0.11853
				46	0.76759	46	0.86839					46	0.02926	0.03811	46	0.10345	0.11912
				47	0.76563	47	0.87173					47	0.02938	0.03837	47	0.10426	0.11961
				48	0.76437	48	0.87468					48	0.02953	0.03864	48	0.10508	0.12014
				49	0.76301	49	0.87619					49	0.0297	0.03892	49	0.10577	0.12071
				50	0.76165	50	0.8779					50	0.02986	0.03921	50	0.10645	0.12126
				51	0.76066	51	0.87857					51	0.03002	0.03947	51	0.10699	0.12177
				52	0.75981	52	0.87887					52	0.03018	0.03972	52	0.10754	0.12236
				53	0.75975	53	0.88119					53	0.03037	0.03997	53	0.10839	0.123
				54	0.76021	54	0.88434					54	0.03058	0.04022	54	0.10923	0.12352
				55	0.76088	55	0.88743					55	0.03076	0.04043	55	0.10999	0.12394
				56	0.76148	56	0.88963					56	0.03093	0.04061	56	0.11074	0.12448
				57	0.75919	57	0.88896					57	0.03102	0.04086	57	0.11121	0.1251
				58	0.75542	58	0.88777					58	0.03108	0.04114	58	0.11171	0.12584
				59	0.75178	59	0.89032					59	0.03125	0.04156	59	0.11277	0.12666
				60	0.74884	60	0.89373					60	0.03149	0.04205	60	0.11376	0.12729
				61	0.74837	61	0.89392					61	0.03163	0.04227	61	0.11422	0.12777
				62	0.74825	62	0.89368					62	0.03173	0.0424	62	0.11467	0.12831
				63	0.74649	63	0.89261					63	0.03181	0.04262	63	0.11505	0.12889
				64	0.74417	64	0.89243					64	0.0319	0.04287	64	0.11544	0.12935
				65	0.74654	65	0.8936					65	0.03216	0.04308	65	0.11594	0.12975
				66	0.75134	66	0.89415					66	0.03252	0.04329	66	0.11648	0.13027
				67	0.74866	67	0.8965					67	0.03274	0.04372	67	0.11733	0.13088
				68	0.74286	68	0.89828					68	0.03286	0.04424	68	0.11815	0.13153
				69	0.7423	69	0.8984					69	0.03318	0.04469	69	0.11877	0.1322
				70	0.744	70	0.89802					70	0.03357	0.04512	70	0.11933	0.13288
				71	0.74512	71	0.89526					71	0.03389	0.04548	71	0.11958	0.13357
				72	0.74577	72	0.89548					72	0.03416	0.04581	72	0.11993	0.13392
				73	0.745	73	0.90059					73	0.03438	0.04615	73	0.12078	0.13412
				74	0.74359	74	0.90306					74	0.03457	0.04649	74	0.12161	0.13466
				75	0.74039	75	0.90329					75	0.03466	0.04681	75	0.12228	0.13537
				76	0.7363	76	0.90428					76	0.0347	0.04713	76	0.12295	0.13597
				77	0.73585	77	0.90588					77	0.03482	0.04731	77	0.12368	0.13653
				78	0.73686	78	0.9074					78	0.03497	0.04746	78	0.12438	0.13707
				79	0.73695	79	0.90796					79	0.03516	0.04772	79	0.12494	0.1376
				80	0.73689	80	0.90763					80	0.03537	0.048	80	0.12543	0.1382
				81	0.73673	81	0.90518					81	0.03561	0.04834	81	0.12565	0.13881
				82	0.73663	82	0.90464					82	0.03587	0.0487	82	0.12604	0.13933
				83	0.73922	83	0.90865					83	0.03618	0.04894	83	0.12705	0.13982
				84	0.74266	84	0.90999					84	0.03651	0.04916	84	0.12795	0.14061
				85	0.74161	85	0.90847					85	0.03662	0.04938	85	0.12854	0.14149
				86	0.73883	86	0.90912					86	0.03665	0.04961	86	0.12912	0.14203
				87	0.73691	87	0.91025					87	0.03677	0.0499	87	0.12966	0.14245
				88	0.73556	88	0.91072					88	0.03693	0.05021	88	0.1302	0.14296
				89	0.7379	89	0.91086					89	0.0373	0.05055	89	0.13071	0.1435
				90	0.74183	90	0.91189					90	0.03776	0.0509	90	0.1313	0.14398
				91	0.74442	91	0.91451					91	0.03809	0.05117	91	0.1321	0.14445
				92	0.74641	92	0.91554					92	0.03837	0.05141	92	0.13275	0.145
				93	0.74405	93	0.91373					93	0.03852	0.05177	93	0.13301	0.14557
				94	0.74053	94	0.91213					94	0.03861	0.05214	94	0.13341	0.14626
				95	0.74167	95	0.91269					95	0.03881	0.05233	95	0.13415	0.14698
				96	0.744	96	0.91264					96	0.03905	0.05249	96	0.13477	0.14767
				97	0.74314	97	0.91053					97	0.03928	0.05286	97	0.13507	0.14834
				98	0.7417	98	0.91052					98	0.03951	0.05327	98	0.13556	0.14888
				99	0.73987	99	0.91337					99	0.03963	0.05356	99	0.13645	0.14939
				100	0.73758	100	0.9148					100	0.03971	0.05384	100	0.13732	0.15011
				101	0.73736	101	0.91571					101	0.03994	0.05417	101	0.13816	0.15088
				102	0.73785	102	0.91686					102	0.04022	0.05451	102	0.13891	0.15151
				103	0.73714	103	0.9171					103	0.04038	0.05478	103	0.13951	0.15212
				104	0.73586	104	0.91986					104	0.0405	0.05504	104	0.1402	0.15242
				105	0.73505	105	0.92415					105	0.04073	0.05541	105	0.14108	0.15266
				106	0.73461	106	0.92559					106	0.04099	0.0558	106	0.14183	0.15323
				107	0.73635	107	0.92534					107	0.04138	0.05619	107	0.14235	0.15384
				108	0.73868	108	0.92446					108	0.0418	0.05658	108	0.14304	0.15473
				109	0.73572	109	0.92483					109	0.04197	0.05705	109	0.14394	0.15565
				110	0.73161	110	0.9275					110	0.04209	0.05753	110	0.14475	0.15607
				111	0.7326	111	0.9297					111	0.04236	0.05782	111	0.14542	0.15642
				112	0.73455	112	0.92989					112	0.04267	0.05809	112	0.14601	0.15702
				113	0.73238	113	0.92923					113	0.04279	0.05843	113	0.1465	0.15766
				114	0.72939	114	0.92941					114	0.04287	0.05878	114	0.14713	0.15831
				115	0.72918	115	0.93066					115	0.04314	0.05916	115	0.14794	0.15896
				116	0.72963	116	0.9322					116	0.04345	0.05955	116	0.14864	0.15945
				117	0.73273	117	0.93301					117	0.04379	0.05976	117	0.1492	0.15991
				118	0.73608	118	0.93233					118	0.04413	0.05995	118	0.14978	0.16065
				119	0.73514	119	0.93166					119	0.04438	0.06037	119	0.15038	0.16141
				120	0.73375	120	0.93234					120	0.04462	0.06081	120	0.15102	0.16197
				121	0.73263	121	0.9333					121	0.0448	0.06115	121	0.15169	0.16253
				122	0.73139	122	0.93356					122	0.04497	0.06148	122	0.15241	0.16325
				123	0.73112	123	0.93412					123	0.04517	0.06178	123	0.15318	0.16398
				124	0.73099	124	0.93374					124	0.04537	0.06207	124	0.15393	0.16486
				125	0.73072	125	0.93325					125	0.04568	0.06251	125	0.15467	0.16574
				126	0.73064	126	0.93476					126	0.046	0.06295	126	0.15534	0.16618
				127	0.73009	127	0.93585					127	0.04627	0.06337	127	0.15593	0.16662
				128	0.72944	128	0.93701					128	0.04653	0.06379	128	0.15669	0.16723
				129	0.73005	129	0.93906					129	0.04669	0.06396	129	0.1576	0.16783
				130	0.73047	130	0.94019					130	0.04684	0.06413	130	0.15838	0.16845
				131	0.73187	131	0.94061					131	0.04711	0.06437	131	0.15903	0.16907
				132	0.73353	132	0.94126					132	0.0474	0.06462	132	0.15958	0.16954
				133	0.73432	133	0.94143					133	0.04772	0.06498	133	0.16006	0.17002
				134	0.73518	134	0.94191					134	0.04804	0.06535	134	0.1608	0.17071
				135	0.73687	135	0.94337					135	0.04844	0.06573	135	0.1617	0.17141
				136	0.73866	136	0.94291					136	0.04884	0.06612	136	0.16238	0.17221
				137	0.73345	137	0.94153					137	0.04878	0.0665	137	0.16289	0.173
				138	0.72742	138	0.94112					138	0.04865	0.06689	138	0.16348	0.17371
				139	0.73024	139	0.94105					139	0.04908	0.06721	139	0.16413	0.17441
				140	0.73402	140	0.94165					140	0.04957	0.06754	140	0.16487	0.17509
				141	0.73595	141	0.9425					141	0.04991	0.06782	141	0.16567	0.17577
				142	0.73757	142	0.94299					142	0.05023	0.0681	142	0.16651	0.17657
				143	0.73771	143	0.94374					143	0.05056	0.06854	143	0.16737	0.17735
				144	0.73809	144	0.94545					144	0.05089	0.06895	144	0.16818	0.17789
				145	0.73999	145	0.94675					145	0.05111	0.06907	145	0.16897	0.17848
				146	0.74144	146	0.94524					146	0.05132	0.06921	146	0.16959	0.17942
				147	0.74187	147	0.94351					147	0.05171	0.0697	147	0.17011	0.1803
				148	0.74289	148	0.94391					148	0.05212	0.07016	148	0.17063	0.18077
				149	0.74704	149	0.94414					149	0.0525	0.07028	149	0.17113	0.18126
				150	0.75085	150	0.94449					150	0.05289	0.07044	150	0.17184	0.18194
				151	0.74729	151	0.94538					151	0.05312	0.07109	151	0.17263	0.18261
				152	0.74384	152	0.94723					152	0.05335	0.07172	152	0.17355	0.18322
				153	0.74404	153	0.94911					153	0.05368	0.07214	153	0.17452	0.18388
				154	0.74439	154	0.94962					154	0.05401	0.07255	154	0.1755	0.18481
				155	0.74684	155	0.95057					155	0.05439	0.07282	155	0.17648	0.18566
				156	0.74909	156	0.95175					156	0.05477	0.07311	156	0.17717	0.18615
				157	0.74688	157	0.95211					157	0.05493	0.07355	157	0.17773	0.18667
				158	0.74483	158	0.95157					158	0.0551	0.07398	158	0.17828	0.18735
				159	0.74909	159	0.95058					159	0.05567	0.07432	159	0.17881	0.18811
				160	0.75317	160	0.95086					160	0.05624	0.07468	160	0.17986	0.18916
				161	0.75263	161	0.95251					161	0.05654	0.07513	161	0.18108	0.19011
				162	0.75218	162	0.95404					162	0.05684	0.07557	162	0.18194	0.1907
				163	0.75006	163	0.95483					163	0.05695	0.07593	163	0.18267	0.19131
				164	0.74804	164	0.95484					164	0.05706	0.07628	164	0.18331	0.19198
				165	0.74652	165	0.95445					165	0.05716	0.07657	165	0.18393	0.19271
				166	0.74514	166	0.95441					166	0.05727	0.07686	166	0.18479	0.19362
				167	0.74617	167	0.95509					167	0.05753	0.0771	167	0.18572	0.19445
				168	0.74706	168	0.95535					168	0.05778	0.07735	168	0.18632	0.19503
				169	0.74695	169	0.95486					169	0.05802	0.07768	169	0.18681	0.19564
				170	0.74678	170	0.95536					170	0.05826	0.07802	170	0.1876	0.19637
				171	0.74437	171	0.95645					171	0.05833	0.07836	171	0.18847	0.19705
				172	0.74227	172	0.95752					172	0.05842	0.0787	172	0.18923	0.19762
				173	0.74562	173	0.95823					173	0.05889	0.07898	173	0.18996	0.19824
				174	0.74887	174	0.95961					174	0.05936	0.07926	174	0.19093	0.19897
				175	0.74991	175	0.96099					175	0.05967	0.07957	175	0.19195	0.19975
				176	0.75087	176	0.96012					176	0.05997	0.07987	176	0.19261	0.20061
				177	0.7509	177	0.95893					177	0.06022	0.08019	177	0.19319	0.20147
				178	0.75073	178	0.96054					178	0.06046	0.08053	178	0.19431	0.20229
				179	0.7487	179	0.96278					179	0.06058	0.08092	179	0.19552	0.20308
				180	0.74773	180	0.9632					180	0.06071	0.0812	180	0.19628	0.20378
				181	0.75088	181	0.96315					181	0.06085	0.08104	181	0.19697	0.20451
				182	0.75297	182	0.96336					182	0.06099	0.081	182	0.1978	0.20532
				183	0.7517	183	0.96384					183	0.06119	0.0814	183	0.19863	0.20608
				184	0.75127	184	0.96417					184	0.0614	0.08172	184	0.19936	0.20677
				185	0.75491	185	0.96425					185	0.06173	0.08177	185	0.20008	0.2075
				186	0.75797	186	0.96548					186	0.06206	0.08187	186	0.20111	0.2083
				187	0.75891	187	0.96725					187	0.06236	0.08217	187	0.20217	0.20901
				188	0.75978	188	0.96794					188	0.06266	0.08248	188	0.20286	0.20958
				189	0.76078	189	0.96833					189	0.06301	0.08282	189	0.20353	0.21019
				190	0.76182	190	0.97123					190	0.06335	0.08315	190	0.20479	0.21085
				191	0.76188	191	0.97399					191	0.06354	0.08339	191	0.20606	0.21157
				192	0.76253	192	0.97612					192	0.06375	0.08361	192	0.20729	0.21236
				193	0.76637	193	0.97865					193	0.06416	0.08372	193	0.20852	0.21307
				194	0.76953	194	0.98034					194	0.06455	0.08388	194	0.20945	0.21365
				195	0.76897	195	0.98095					195	0.06471	0.08415	195	0.21037	0.21446
				196	0.76876	196	0.98023					196	0.06488	0.0844	196	0.2113	0.21556
				197	0.77002	197	0.97972					197	0.06512	0.08457	197	0.21221	0.21661
				198	0.77118	198	0.97699					198	0.06536	0.08476	198	0.21257	0.21757
				199	0.77209	199	0.97516					199	0.06561	0.08498	199	0.21296	0.21838
				200	0.77283	200	0.97838					200	0.06586	0.08522	200	0.21427	0.219
				201	0.77328	201	0.98051					201	0.06613	0.08552	201	0.21556	0.21984
				202	0.77431	202	0.98035					202	0.06642	0.08577	202	0.21659	0.22093
				203	0.77732	203	0.98028					203	0.06677	0.08589	203	0.21762	0.22199
				204	0.77962	204	0.98042					204	0.06709	0.08605	204	0.21868	0.22304
				205	0.77896	205	0.98208					205	0.06723	0.08631	205	0.21979	0.2238
				206	0.77823	206	0.98664					206	0.06738	0.08658	206	0.22129	0.22428
				207	0.77738	207	0.98991					207	0.06755	0.0869	207	0.22271	0.22498
				208	0.77636	208	0.98942					208	0.06773	0.08724	208	0.22348	0.22587
				209	0.7753	209	0.99009					209	0.06797	0.08767	209	0.22432	0.22657
				210	0.77553	210	0.9933					210	0.06828	0.08804	210	0.2256	0.22712
				211	0.78006	211	0.99556					211	0.06885	0.08826	211	0.22688	0.22789
				212	0.78421	212	0.99701					212	0.06939	0.08848	212	0.22815	0.22883
				213	0.78697	213	0.99848					213	0.06982	0.08871	213	0.22937	0.22972
				214	0.79022	214	0.99914					214	0.07022	0.08886	214	0.23037	0.23057
				215	0.79401	215	0.99938					215	0.07051	0.08881	215	0.23141	0.23155
				216	0.7975	216	1.00003					216	0.07085	0.08884	216	0.23264	0.23263
				217	0.80096	217	1.00131					217	0.07133	0.08905	217	0.2339	0.2336
				218	0.80501	218	1.00346					218	0.07184	0.08924	218	0.23531	0.2345
				219	0.81084	219	1.0061					219	0.07247	0.08938	219	0.23667	0.23524
				220	0.81501	220	1.00856					220	0.07298	0.08955	220	0.23789	0.23587
				221	0.81415	221	1.01001					221	0.0731	0.08979	221	0.23907	0.2367
				222	0.81339	222	1.0106					222	0.0732	0.09	222	0.24018	0.23766
				223	0.8126	223	1.01125					223	0.07326	0.09015	223	0.24136	0.23868
				224	0.81224	224	1.01246					224	0.07343	0.0904	224	0.24271	0.23973
				225	0.8143	225	1.01442					225	0.07396	0.09082	225	0.24408	0.24061
				226	0.81751	226	1.01693					226	0.07446	0.09108	226	0.24549	0.2414
				227	0.82234	227	1.01816					227	0.07489	0.09107	227	0.24685	0.24245
				228	0.82592	228	1.01846					228	0.07532	0.0912	228	0.24813	0.24363
				229	0.82711	229	1.01973					229	0.07577	0.09161	229	0.24951	0.24469
				230	0.82836	230	1.0221					230	0.07614	0.09192	230	0.25112	0.24569
				231	0.8288	231	1.02486					231	0.07628	0.09204	231	0.25262	0.2465
				232	0.82958	232	1.02716					232	0.07646	0.09217	232	0.25394	0.24723
				233	0.83142	233	1.02946					233	0.07673	0.09228	233	0.2553	0.24799
				234	0.83284	234	1.03197					234	0.07701	0.09247	234	0.25673	0.24878
				235	0.83381	235	1.03378					235	0.07735	0.09277	235	0.25802	0.24959
				236	0.83494	236	1.03469					236	0.07769	0.09305	236	0.2591	0.25042
				237	0.83635	237	1.03496					237	0.07803	0.09329	237	0.26043	0.25163
				238	0.83812	238	1.03619					238	0.07837	0.0935	238	0.26214	0.25299
				239	0.84048	239	1.03818					239	0.07872	0.09366	239	0.26364	0.25395
				240	0.84119	240	1.0395					240	0.07902	0.09393	240	0.26487	0.25481
				241	0.83893	241	1.04013					241	0.07917	0.09437	241	0.26619	0.25592
				242	0.83699	242	1.0409					242	0.07935	0.09481	242	0.2676	0.25708
				243	0.83571	243	1.04236					243	0.07958	0.09523	243	0.26906	0.25813
				244	0.835	244	1.04414					244	0.07981	0.09559	244	0.27058	0.25914
				245	0.83513	245	1.04624					245	0.08005	0.09585	245	0.27218	0.26015
				246	0.83611	246	1.04863					246	0.0803	0.09604	246	0.27385	0.26115
				247	0.83831	247	1.05001					247	0.0806	0.09614	247	0.27543	0.26231
				248	0.84016	248	1.05093					248	0.08089	0.09628	248	0.27693	0.26351
				249	0.84158	249	1.0521					249	0.08119	0.09647	249	0.27847	0.26468
				250	0.84215	250	1.0534					250	0.08145	0.09672	250	0.28005	0.26585
				251	0.84132	251	1.0557					251	0.08165	0.09704	251	0.2816	0.26674
				252	0.84177	252	1.05809					252	0.08191	0.0973	252	0.28313	0.26758
				253	0.84454	253	1.05924					253	0.08232	0.09748	253	0.28481	0.26888
				254	0.84614	254	1.06057					254	0.08268	0.09771	254	0.28659	0.27022
				255	0.84574	255	1.06345					255	0.08289	0.09801	255	0.2885	0.27129
				256	0.84631	256	1.0667					256	0.08315	0.09824	256	0.2905	0.27233
				257	0.8484	257	1.07004					257	0.08349	0.09841	257	0.29252	0.27337
				258	0.84925	258	1.07342					258	0.08379	0.09866	258	0.29457	0.27442
				259	0.84833	259	1.07503					259	0.08401	0.09903	259	0.29647	0.27578
				260	0.84788	260	1.07634					260	0.08424	0.09936	260	0.29832	0.27716
				261	0.848	261	1.07659					261	0.08448	0.09962	261	0.30013	0.27878
				262	0.84836	262	1.07679					262	0.08473	0.09988	262	0.30192	0.28039
				263	0.84917	263	1.07899					263	0.08504	0.10014	263	0.30401	0.28175
				264	0.85125	264	1.08152					264	0.08536	0.10028	264	0.3062	0.28312
				265	0.85471	265	1.0832					265	0.08573	0.1003	265	0.30818	0.2845
				266	0.85706	266	1.08463					266	0.08616	0.10053	266	0.31007	0.28588
				267	0.859	267	1.08784					267	0.08672	0.10096	267	0.31237	0.28714
				268	0.8597	268	1.09137					268	0.08716	0.10138	268	0.31478	0.28843
				269	0.85825	269	1.09383					269	0.08736	0.10179	269	0.31718	0.28997
				270	0.85856	270	1.0963					270	0.08759	0.10202	270	0.31959	0.29151
				271	0.86068	271	1.09719					271	0.08786	0.10209	271	0.32143	0.29295
				272	0.8618	272	1.09762					272	0.08812	0.10225	272	0.32316	0.29442
				273	0.86186	273	1.09901					273	0.08833	0.10249	273	0.32543	0.29611
				274	0.86042	274	1.10079					274	0.08855	0.10291	274	0.32777	0.29776
				275	0.85774	275	1.10511					275	0.08876	0.10348	275	0.33054	0.29911
				276	0.85725	276	1.10941					276	0.089	0.10382	276	0.33336	0.30048
				277	0.85861	277	1.11186					277	0.08927	0.10397	277	0.33587	0.30208
				278	0.85964	278	1.11408					278	0.08962	0.10425	278	0.33837	0.30372
				279	0.86082	279	1.11577					279	0.09007	0.10463	279	0.34094	0.30556
				280	0.86033	280	1.1175					280	0.0903	0.10495	280	0.34352	0.3074
				281	0.85739	281	1.12126					281	0.09022	0.10522	281	0.34668	0.30918
				282	0.85661	282	1.12476					282	0.09036	0.10549	282	0.34983	0.31103
				283	0.85861	283	1.12631					283	0.0908	0.10575	283	0.35259	0.31305
				284	0.85965	284	1.12824					284	0.09111	0.10599	284	0.35541	0.31501
				285	0.85947	285	1.1324					285	0.09129	0.10621	285	0.35872	0.31678
				286	0.86045	286	1.13648					286	0.09158	0.10644	286	0.36207	0.31859
				287	0.86278	287	1.14093					287	0.09202	0.10666	287	0.36566	0.32049
				288	0.86354	288	1.1447					288	0.09245	0.10706	288	0.36925	0.32257
				289	0.8632	289	1.14724					289	0.09286	0.10757	289	0.37285	0.325
				290	0.86362	290	1.15006					290	0.09329	0.10802	290	0.37646	0.32734
				291	0.86465	291	1.1534					291	0.09375	0.10843	291	0.38012	0.32956
				292	0.86591	292	1.15675					292	0.09421	0.1088	292	0.3838	0.33179
				293	0.86729	293	1.16025					293	0.09467	0.10915	293	0.38757	0.33404
				294	0.86696	294	1.16432					294	0.09499	0.10956	294	0.3916	0.33634
				295	0.86493	295	1.16985					295	0.09515	0.11001	295	0.39623	0.3387
				296	0.86559	296	1.1742					296	0.09553	0.11036	296	0.4007	0.34126
				297	0.86861	297	1.177					297	0.09612	0.11066	297	0.40493	0.34403
				298	0.87012	298	1.17988					298	0.09657	0.11098	298	0.40927	0.34687
				299	0.87026	299	1.18295					299	0.09687	0.11131	299	0.41376	0.34977
				300	0.86995	300	1.18797					300	0.09715	0.11168	300	0.41872	0.35247
				301	0.86931	301	1.19493					301	0.09742	0.11206	301	0.42417	0.35497
				302	0.87044	302	1.20053					302	0.09789	0.11245	302	0.4296	0.35785
				303	0.87312	303	1.20513					303	0.09853	0.11285	303	0.43502	0.36098
				304	0.87595	304	1.20975					304	0.09917	0.11322	304	0.44055	0.36417
				305	0.87884	305	1.21435					305	0.09981	0.11357	305	0.44614	0.36739
				306	0.87992	306	1.2193					306	0.1003	0.11399	306	0.45188	0.3706
				307	0.87955	307	1.22437					307	0.10065	0.11443	307	0.45768	0.37381
				308	0.88145	308	1.22953					308	0.10119	0.1148	308	0.46381	0.37722
				309	0.88495	309	1.23458					309	0.10188	0.11513	309	0.47005	0.38074
				310	0.88632	310	1.23944					310	0.10245	0.11559	310	0.47663	0.38456
				311	0.88634	311	1.24406					311	0.10291	0.11611	311	0.48328	0.38847
				312	0.88828	312	1.24939					312	0.10346	0.11647	312	0.49071	0.39276
				313	0.89131	313	1.25446					313	0.10406	0.11675	313	0.4982	0.39714
				314	0.89375	314	1.26157					314	0.10479	0.11725	314	0.50594	0.40104
				315	0.89618	315	1.2688					315	0.10561	0.11784	315	0.51369	0.40487
				316	0.89659	316	1.27418					316	0.10615	0.11839	316	0.52149	0.40928
				317	0.89569	317	1.2796					317	0.10651	0.11892	317	0.52945	0.41376
				318	0.89782	318	1.28491					318	0.10717	0.11937	318	0.53819	0.41886
				319	0.90182	319	1.29026					319	0.10802	0.11978	319	0.54703	0.42397
				320	0.90348	320	1.29689					320	0.10877	0.12039	320	0.5561	0.4288
				321	0.90397	321	1.30354					321	0.10946	0.12109	321	0.5653	0.43367
				322	0.90654	322	1.30897					322	0.11025	0.12162	322	0.5747	0.43905
				323	0.91011	323	1.31525					323	0.11112	0.12209	323	0.58453	0.44443
				324	0.91284	324	1.3224					324	0.11195	0.12264	324	0.59484	0.44982
				325	0.9152	325	1.33041					325	0.11278	0.12323	325	0.6058	0.45535
				326	0.91788	326	1.33779					326	0.11377	0.12395	326	0.6172	0.46136
				327	0.92082	327	1.34483					327	0.11483	0.12471	327	0.62858	0.4674
				328	0.92533	328	1.35143					328	0.11593	0.12529	328	0.63994	0.47353
				329	0.93038	329	1.35881					329	0.11705	0.12581	329	0.65222	0.48
				330	0.93348	330	1.36471					330	0.11797	0.12638	330	0.66467	0.48704
				331	0.93578	331	1.37146					331	0.11881	0.12696	331	0.67773	0.49417
				332	0.9401	332	1.37796					332	0.12006	0.12771	332	0.69088	0.50138
				333	0.94531	333	1.3847					333	0.12147	0.12849	333	0.70454	0.5088
				334	0.95009	334	1.39151					334	0.12284	0.1293	334	0.71854	0.51637
				335	0.9547	335	1.39915					335	0.12421	0.1301	335	0.73343	0.5242
				336	0.9597	336	1.40732					336	0.12553	0.13081	336	0.74891	0.53216
				337	0.96473	337	1.41453					337	0.12684	0.13148	337	0.76509	0.54088
				338	0.97038	338	1.42109					338	0.12851	0.13243	338	0.78133	0.54981
				339	0.9762	339	1.42659					339	0.13027	0.13345	339	0.79762	0.55911
				340	0.98015	340	1.43412					340	0.13194	0.13461	340	0.81524	0.56846
				341	0.98364	341	1.44091					341	0.13358	0.1358	341	0.83319	0.57824
				342	0.98745	342	1.44807					342	0.13507	0.13679	342	0.8516	0.58809
				343	0.99116	343	1.45404					343	0.13652	0.13774	343	0.87019	0.59846
				344	0.99798	344	1.46085					344	0.13851	0.13879	344	0.88956	0.60893
				345	1.00544	345	1.4677					345	0.14062	0.13986	345	0.90959	0.61974
				346	1.01434	346	1.47507					346	0.14295	0.14092	346	0.9307	0.63096
				347	1.02338	347	1.48137					347	0.14531	0.14199	347	0.95237	0.6429
				348	1.03014	348	1.48764					348	0.14758	0.14327	348	0.97437	0.65498
				349	1.03651	349	1.49564					349	0.14984	0.14456	349	0.99788	0.66719
				350	1.04237	350	1.5028					350	0.15226	0.14607	350	1.02172	0.67988
				351	1.04816	351	1.51038					351	0.1547	0.14759	351	1.04644	0.69283
				352	1.05551	352	1.51612					352	0.15743	0.14915	352	1.07162	0.70682
				353	1.06289	353	1.52223					353	0.16018	0.1507	353	1.09766	0.72109
				354	1.07627	354	1.52661					354	0.16366	0.15207	354	1.12494	0.73689
				355	1.08961	355	1.53187					355	0.16716	0.15342	355	1.15299	0.75267
				356	1.09785	356	1.53826					356	0.17049	0.1553	356	1.18144	0.76804
				357	1.10588	357	1.54428					357	0.17385	0.1572	357	1.21045	0.78383
				358	1.11624	358	1.55181					358	0.17775	0.15924	358	1.24216	0.80046
				359	1.12646	359	1.55851					359	0.18167	0.16127	359	1.27466	0.81787
				360	1.13805	360	1.56451					360	0.18586	0.16331	360	1.30803	0.83606
				361	1.14945	361	1.56981					361	0.19008	0.16537	361	1.34241	0.85514
				362	1.16066	362	1.5748					362	0.19452	0.16759	362	1.37722	0.87454
				363	1.17173	363	1.57936					363	0.19903	0.16986	363	1.41315	0.89476
				364	1.18107	364	1.5845					364	0.20383	0.17258	364	1.45043	0.91539
				365	1.19103	365	1.58826					365	0.20879	0.1753	365	1.48912	0.93758
				366	1.20378	366	1.59294					366	0.21423	0.17797	366	1.5292	0.95998
				367	1.21584	367	1.5978					367	0.21971	0.1807	367	1.57013	0.98268
				368	1.22576	368	1.60234					368	0.22526	0.18377	368	1.61303	1.00667
				369	1.23695	369	1.60725					369	0.2311	0.18683	369	1.65754	1.03129
				370	1.25109	370	1.61195					370	0.23757	0.18989	370	1.70311	1.05656
				371	1.26534	371	1.61761					371	0.24427	0.19304	371	1.75073	1.0823
				372	1.27893	372	1.62133					372	0.25133	0.19652	372	1.79957	1.10993
				373	1.29216	373	1.62559					373	0.25862	0.20015	373	1.84961	1.13781
				374	1.30313	374	1.63178					374	0.26619	0.20427	374	1.90254	1.16593
				375	1.31595	375	1.63561					375	0.27428	0.20843	375	1.95627	1.19605
				376	1.32989	376	1.63895					376	0.28284	0.21268	376	2.01089	1.22694
				377	1.34507	377	1.64228					377	0.2919	0.21702	377	2.06928	1.26
				378	1.36007	378	1.64629					378	0.30125	0.2215	378	2.12979	1.29369
				379	1.37484	379	1.65099					379	0.31086	0.22611	379	2.19271	1.32812
				380	1.38821	380	1.65209					380	0.32056	0.23092	380	2.25486	1.36485
				381	1.40314	381	1.654					381	0.33136	0.23615	381	2.31956	1.40239
				382	1.41554	382	1.65651					382	0.34241	0.24189	382	2.38727	1.44114
				383	1.43031	383	1.65988					383	0.35465	0.24796	383	2.45827	1.48099
				384	1.44307	384	1.66295					384	0.36705	0.25435	384	2.53026	1.52156
				385	1.45685	385	1.66416					385	0.38011	0.26092	385	2.60406	1.56479
				386	1.4701	386	1.66716					386	0.3934	0.2676	386	2.68289	1.60925
				387	1.48418	387	1.6687					387	0.4079	0.27483	387	2.76228	1.65535
				388	1.49834	388	1.66959					388	0.42307	0.28236	388	2.84392	1.70336
				389	1.51605	389	1.67114					389	0.43994	0.29019	389	2.92831	1.75228
				390	1.53238	390	1.67246					390	0.45685	0.29813	390	3.01446	1.80241
				391	1.5446	391	1.674					391	0.47381	0.30675	391	3.10564	1.85522
				392	1.55798	392	1.67575					392	0.49155	0.31551	392	3.20012	1.90967
				393	1.56852	393	1.67671					393	0.5098	0.32502	393	3.29716	1.96645
				394	1.58306	394	1.67784					394	0.52973	0.33462	394	3.39633	2.02423
				395	1.59298	395	1.67923					395	0.55021	0.3454	395	3.49872	2.08353
				396	1.60638	396	1.68046					396	0.57229	0.35626	396	3.60488	2.14517
				397	1.61701	397	1.68101					397	0.59468	0.36777	397	3.71503	2.20999
				398	1.62922	398	1.68175					398	0.61855	0.37966	398	3.82785	2.27611
				399	1.63672	399	1.6814					399	0.64306	0.3929	399	3.94064	2.34367
				400	1.64545	400	1.6804					400	0.66874	0.40642	400	4.06046	2.41636
				401	1.65358	401	1.68043					401	0.69513	0.42038	401	4.1844	2.49008
				402	1.65972	402	1.67992					402	0.72203	0.43503	402	4.30908	2.56504
				403	1.66678	403	1.68006					403	0.75065	0.45036	403	4.43816	2.64166
				404	1.6734	404	1.67938					404	0.77977	0.46598	404	4.57197	2.72242
				405	1.6829	405	1.67684					405	0.81075	0.48176	405	4.70694	2.80703
				406	1.68609	406	1.67379					406	0.8422	0.4995	406	4.84361	2.89379
				407	1.68913	407	1.67303					407	0.87458	0.51777	407	4.98697	2.98081
				408	1.68891	408	1.67175					408	0.90723	0.53717	408	5.13101	3.06925
				409	1.68846	409	1.66859					409	0.94005	0.55675	409	5.27969	3.16417
				410	1.69028	410	1.66528					410	0.97544	0.57708	410	5.43062	3.2611
				411	1.69064	411	1.66346					411	1.01122	0.59813	411	5.58642	3.35832
				412	1.68762	412	1.66181					412	1.04708	0.62045	412	5.74436	3.45668
				413	1.682	413	1.65828					413	1.08325	0.64402	413	5.90807	3.56276
				414	1.67472	414	1.65602					414	1.11975	0.66862	414	6.07621	3.66916
				415	1.6694	415	1.65165					415	1.1578	0.69354	415	6.24245	3.77953
				416	1.66477	416	1.64784					416	1.19624	0.71856	416	6.41398	3.89235
				417	1.65555	417	1.64468					417	1.23431	0.74556	417	6.58878	4.00611
				418	1.64693	418	1.64111					418	1.27276	0.7728	418	6.76707	4.12346
				419	1.63817	419	1.63777					419	1.31176	0.80074	419	6.95017	4.24368
				420	1.62836	420	1.63236					420	1.35013	0.82913	420	7.13137	4.36876
				421	1.61811	421	1.62844					421	1.38828	0.85796	421	7.31888	4.49441
				422	1.60541	422	1.62398					422	1.42633	0.88845	422	7.50665	4.62237
				423	1.5925	423	1.62023					423	1.46426	0.91947	423	7.70043	4.75268
				424	1.57956	424	1.61716					424	1.502	0.9509	424	7.90028	4.88528
				425	1.56743	425	1.6119					425	1.53982	0.98239	425	8.09319	5.02089
				426	1.55582	426	1.60917					426	1.57761	1.01401	426	8.3009	5.15851
				427	1.54187	427	1.60586					427	1.61227	1.04566	427	8.5061	5.2969
				428	1.52881	428	1.6014					428	1.64704	1.07733	428	8.712	5.44025
				429	1.51711	429	1.59802					429	1.68209	1.10875	429	8.92176	5.58301
				430	1.50489	430	1.59448					430	1.71582	1.14016	430	9.13281	5.72777
				431	1.4922	431	1.58973					431	1.74853	1.17178	431	9.34755	5.87997
				432	1.48005	432	1.5868					432	1.78036	1.20291	432	9.57143	6.03189
				433	1.46894	433	1.5842					433	1.81179	1.2334	433	9.79943	6.18575
				434	1.45798	434	1.57886					434	1.8416	1.26312	434	10.0186	6.34545
				435	1.44684	435	1.57818					435	1.87012	1.29255	435	10.2532	6.49685
				436	1.43646	436	1.57523					436	1.89663	1.32035	436	10.4862	6.65691
				437	1.42667	437	1.56939					437	1.92287	1.3478	437	10.7179	6.8293
				438	1.41831	438	1.56508					438	1.94894	1.37413	438	10.948	6.99516
				439	1.40964	439	1.56227					439	1.97281	1.39952	439	11.1928	7.16446
				440	1.40178	440	1.55932					440	1.99618	1.42403	440	11.4378	7.33515
				441	1.395	441	1.55554					441	2.01813	1.44669	441	11.68	7.50862
				442	1.38896	442	1.55222					442	2.03994	1.46868	442	11.9303	7.68593
				443	1.38525	443	1.54978					443	2.0613	1.48804	443	12.1875	7.86406
				444	1.38122	444	1.54628					444	2.08158	1.50706	444	12.4395	8.04476
				445	1.37764	445	1.54467					445	2.10055	1.52474	445	12.7144	8.23114
				446	1.37524	446	1.54172					446	2.11992	1.54149	446	12.9701	8.41274
				447	1.37502	447	1.53974					447	2.13954	1.55601	447	13.2454	8.60237
				448	1.37634	448	1.5384					448	2.15986	1.56927	448	13.5246	8.79137
				449	1.37921	449	1.54123					449	2.18036	1.58088	449	13.8533	8.9885
				450	1.38308	450	1.53992					450	2.20117	1.5915	450	14.1366	9.18013
				451	1.38794	451	1.5356					451	2.22243	1.60125	451	14.4112	9.38473
				452	1.39549	452	1.53095					452	2.24621	1.60962	452	14.677	9.58689
				453	1.40398	453	1.52631					453	2.2706	1.61726	453	14.9482	9.79365
				454	1.41365	454	1.52338					454	2.29595	1.62413	454	15.2543	10.0135
				455	1.42486	455	1.52483					455	2.32354	1.63072	455	15.583	10.2195
				456	1.43727	456	1.52082					456	2.35269	1.63692	456	15.8601	10.4286
				457	1.45148	457	1.5183					457	2.38485	1.64304	457	16.1588	10.6427
				458	1.46586	458	1.51704					458	2.41796	1.64951	458	16.4799	10.8632
				459	1.4817	459	1.51097					459	2.45376	1.65604	459	16.7613	11.0931
				460	1.4968	460	1.50696					460	2.49103	1.66424	460	17.056	11.3181
				461	1.51274	461	1.50369					461	2.53021	1.6726	461	17.3624	11.5465
				462	1.5287	462	1.50149					462	2.57236	1.68271	462	17.6848	11.7782
				463	1.54504	463	1.49902					463	2.61594	1.69312	463	18.0084	12.0135
				464	1.56107	464	1.49704					464	2.66289	1.70581	464	18.3422	12.2523
				465	1.57657	465	1.49867					465	2.71084	1.71945	465	18.7245	12.4941
				466	1.58987	466	1.50775					466	2.75985	1.7359	466	19.2029	12.7361
				467	1.60349	467	1.50352					467	2.81174	1.75352	467	19.5133	12.9784
				468	1.61611	468	1.49736					468	2.86511	1.77284	468	19.8084	13.2288
				469	1.62787	469	1.49008					469	2.92141	1.79462	469	20.0936	13.4849
				470	1.63861	470	1.4865					470	2.97897	1.81798	470	20.4182	13.7357
				471	1.6479							471	3.0374	1.84319
				472	1.65748							472	3.09769	1.86892
				473	1.66502							473	3.16084	1.89838
				474	1.67249							474	3.22609	1.92891
				475	1.67789							475	3.29156	1.96172
				476	1.68298							476	3.35903	1.99589
				477	1.68796							477	3.42808	2.0309
				478	1.69015							478	3.49738	2.06927
				479	1.69305							479	3.56927	2.1082
				480	1.69641							480	3.64337	2.14769
				481	1.69857							481	3.71905	2.18951
				482	1.69993							482	3.79619	2.23314
				483	1.69969							483	3.87466	2.27963
				484	1.70018							484	3.95537	2.32644
				485	1.70047							485	4.0363	2.37364
				486	1.7003							486	4.11891	2.42246
				487	1.70097							487	4.20506	2.47216
				488	1.70016							488	4.29075	2.52374
				489	1.69874							489	4.37801	2.57721
				490	1.69726							490	4.46739	2.63212
				491	1.69673							491	4.56104	2.68814
				492	1.69452							492	4.65293	2.74587
				493	1.69177							493	4.74637	2.80557
				494	1.69042							494	4.84384	2.86547
				495	1.68833							495	4.94115	2.92664
				496	1.68555							496	5.0393	2.9897
				497	1.68187							497	5.13999	3.05612
				498	1.68001							498	5.24613	3.12267
				499	1.67764							499	5.34984	3.18891
				500	1.6736							500	5.45523	3.25959
				501	1.67015							501	5.56173	3.33007
				502	1.66729							502	5.66863	3.3999
				503	1.66399							503	5.78037	3.4738
				504	1.66095							504	5.89458	3.54893
				505	1.65794							505	6.00993	3.62494
				506	1.6554							506	6.12572	3.70044
				507	1.65172							507	6.24301	3.77971
				508	1.64754							508	6.36088	3.86084
				509	1.64446							509	6.48145	3.94138
				510	1.63979							510	6.60421	4.02748
				511	1.63528							511	6.72783	4.11418
				512	1.63135							512	6.85232	4.20039
				513	1.62759							513	6.97986	4.28845
				514	1.62429							514	7.11032	4.3775
				515	1.6207							515	7.24191	4.46839
				516	1.61641							516	7.37437	4.5622
				517	1.61431							517	7.51387	4.65454
				518	1.60998							518	7.64696	4.74971
				519	1.60546							519	7.78104	4.84662
				520	1.60183							520	7.91888	4.94364
				521	1.59749							521	8.06142	5.04629
				522	1.59403							522	8.20727	5.14877
				523	1.59038							523	8.35293	5.25216
				524	1.58616							524	8.49826	5.35776
				525	1.58345							525	8.6496	5.46251
				526	1.57991							526	8.80021	5.57008
				527	1.57622							527	8.95281	5.67991
				528	1.57243							528	9.10619	5.79116
				529	1.56885							529	9.2596	5.90216
				530	1.565							530	9.41747	6.01756

## Sheet: Figure 3e
								CV											Eapp
					Co3O4/CeO2					Co3O4
					25 ℃		65 ℃			25 ℃		65 ℃						Co3O4/CeO2			Co3O4
				1.22588	-0.09278	1.23116	-1.13613		1.22535	-0.00436	1.22685	-0.21713					260	5.68108	1.13338	300	8.04033	1.54718
				1.22656	-0.02679	1.23181	-1.0529		1.22632	0.01463	1.22782	-0.20109					280	12.0201	1.4139	320	14.3608	1.41792
				1.22822	0.03084	1.23344	-0.97525		1.22829	0.02054	1.22976	-0.1891					300	18.7976	1.80012	340	18.3662	1.03419
				1.23012	0.05179	1.23518	-0.92202		1.23029	0.02207	1.23173	-0.18044					320	23.7009	2.52488	360	21.1818	1.72506
				1.23206	0.06358	1.23696	-0.87491		1.23229	0.02309	1.23369	-0.17241					340	25.8434	3.00818	380	22.1855	1.659
				1.23403	0.07216	1.23873	-0.83085		1.23429	0.02409	1.23564	-0.16507					360	26.0352	3.33083	400	20.9661	4.12299
				1.23598	0.07856	1.24056	-0.7899		1.23628	0.02498	1.23761	-0.15808					380	24.2983	3.02235	420	18.2214	4.37077
				1.23795	0.08398	1.24236	-0.75113		1.23828	0.02581	1.23957	-0.15149					400	21.7539	2.86572	440	16.6844	4.38456
				1.23992	0.08922	1.24418	-0.71422		1.24026	0.02653	1.24154	-0.14499					420	20.0654	1.94948	460	14.6133	4.14157
				1.24188	0.09389	1.24601	-0.67844		1.24227	0.02709	1.2435	-0.13899					430	18.8189	1.63219	480	13.9242	2.89291
				1.24386	0.09888	1.24784	-0.64453		1.24426	0.02773	1.24548	-0.13332
				1.24583	0.10212	1.2497	-0.61258		1.24626	0.02832	1.24744	-0.12772
				1.2478	0.10638	1.25152	-0.58176		1.24825	0.02878	1.2494	-0.12207
				1.24981	0.11028	1.25339	-0.55184		1.25026	0.02933	1.25139	-0.11689
				1.25179	0.11292	1.25527	-0.52413		1.25226	0.0298	1.25336	-0.112
				1.25378	0.11593	1.25714	-0.49724		1.25426	0.03039	1.25535	-0.10724
				1.25575	0.11911	1.25901	-0.47162		1.25624	0.03075	1.25733	-0.10257
				1.25774	0.12211	1.26088	-0.44706		1.25824	0.03116	1.25931	-0.09806
				1.25973	0.12397	1.26277	-0.42314		1.26024	0.0315	1.26129	-0.09393
				1.26171	0.12678	1.26466	-0.40019		1.26224	0.03208	1.26327	-0.0894
				1.2637	0.12939	1.26656	-0.37803		1.26425	0.03241	1.26526	-0.08551
				1.26568	0.13104	1.26847	-0.35727		1.26623	0.03319	1.26723	-0.08126
				1.26767	0.13315	1.27035	-0.33674		1.26824	0.03352	1.2692	-0.07741
				1.26966	0.13548	1.27227	-0.31665		1.27024	0.03383	1.27118	-0.07341
				1.27165	0.13769	1.27416	-0.298		1.27224	0.03433	1.27315	-0.06977
				1.27365	0.13909	1.27609	-0.27996		1.27421	0.0346	1.27514	-0.06588
				1.27562	0.14106	1.27799	-0.26192		1.27622	0.03535	1.2771	-0.06232
				1.27761	0.14311	1.27991	-0.24464		1.27821	0.03563	1.27909	-0.05886
				1.27959	0.14496	1.28184	-0.22825		1.2802	0.03608	1.28108	-0.05541
				1.28159	0.14711	1.28375	-0.21227		1.28219	0.03644	1.28305	-0.05206
				1.28358	0.14894	1.28568	-0.19714		1.28421	0.03676	1.28503	-0.04894
				1.28556	0.15039	1.2876	-0.18246		1.28619	0.03687	1.28701	-0.0456
				1.28756	0.15212	1.28953	-0.16761		1.28822	0.03734	1.289	-0.04224
				1.28954	0.15361	1.29148	-0.15439		1.2902	0.03757	1.29099	-0.03925
				1.29152	0.1553	1.2934	-0.14184		1.2922	0.03822	1.29297	-0.03624
				1.29353	0.15702	1.29534	-0.12909		1.2942	0.03868	1.29495	-0.03342
				1.29551	0.15843	1.29728	-0.11669		1.29619	0.03926	1.29695	-0.03054
				1.29749	0.16024	1.29923	-0.10494		1.29821	0.03966	1.29894	-0.02799
				1.29948	0.16179	1.30117	-0.09415		1.30017	0.03993	1.30092	-0.02561
				1.30146	0.16368	1.3031	-0.08307		1.30217	0.04055	1.30291	-0.02325
				1.30345	0.16493	1.30505	-0.07208		1.30418	0.04126	1.30488	-0.02059
				1.30545	0.16712	1.307	-0.06155		1.30617	0.042	1.30687	-0.01809
				1.30745	0.16872	1.30897	-0.05119		1.30818	0.04253	1.30886	-0.01575
				1.30942	0.17013	1.31091	-0.04228		1.31016	0.0433	1.31083	-0.01363
				1.31142	0.17147	1.31287	-0.03319		1.31217	0.044	1.31279	-0.01128
				1.31342	0.17382	1.31484	-0.02367		1.31416	0.04466	1.31482	-0.00915
				1.3154	0.17525	1.3168	-0.01529		1.31615	0.04525	1.3168	-0.00696
				1.3174	0.17673	1.31876	-0.0072		1.31817	0.04587	1.31879	-0.00494
				1.31939	0.17864	1.32072	0.000986257		1.32015	0.04652	1.32078	-0.00286
				1.32138	0.17994	1.32268	0.00877		1.32216	0.04673	1.32276	-0.000821241
				1.32336	0.18156	1.32464	0.0163		1.32415	0.04741	1.32476	0.000938713
				1.32534	0.18266	1.32659	0.02317		1.32614	0.04778	1.32673	0.00297
				1.32732	0.18513	1.32856	0.03038		1.32813	0.04848	1.32872	0.00489
				1.32932	0.18714	1.33053	0.03704		1.33012	0.04909	1.33069	0.00661
				1.33132	0.18931	1.33249	0.04397		1.33211	0.05002	1.3327	0.00845
				1.3333	0.19052	1.33447	0.05008		1.33411	0.05059	1.3347	0.00988
				1.33529	0.19186	1.33642	0.05559		1.3361	0.05095	1.33669	0.01144
				1.33728	0.19408	1.33839	0.06232		1.3381	0.0517	1.33867	0.01305
				1.33926	0.19536	1.34037	0.06859		1.34009	0.05251	1.34066	0.01495
				1.34126	0.19718	1.34234	0.07373		1.34209	0.05312	1.34266	0.01622
				1.34324	0.19924	1.34432	0.07929		1.34409	0.05397	1.34464	0.01744
				1.34525	0.20143	1.3463	0.08458		1.34609	0.05477	1.34664	0.01874
				1.34723	0.20242	1.34827	0.08947		1.34808	0.0553	1.34863	0.01982
				1.34922	0.20438	1.35023	0.09403		1.35008	0.05616	1.35061	0.02123
				1.3512	0.2063	1.35222	0.09992		1.35208	0.05699	1.3526	0.02271
				1.35319	0.20847	1.35418	0.10485		1.35408	0.05758	1.35459	0.02395
				1.35519	0.21049	1.35616	0.1097		1.35607	0.05807	1.3566	0.02522
				1.35718	0.21235	1.35814	0.11453		1.35806	0.05894	1.35861	0.02582
				1.35917	0.2146	1.36011	0.11957		1.36005	0.05968	1.3606	0.02682
				1.36116	0.21625	1.36209	0.12323		1.36205	0.0605	1.36258	0.02786
				1.36315	0.21793	1.36407	0.12744		1.36405	0.06185	1.36459	0.02944
				1.36514	0.22011	1.36605	0.13189		1.36605	0.06245	1.36658	0.03018
				1.36712	0.22213	1.36804	0.13488		1.36803	0.06317	1.36858	0.031
				1.3691	0.22392	1.37001	0.13919		1.37004	0.06414	1.37057	0.03203
				1.3711	0.22573	1.37201	0.14289		1.37203	0.06449	1.37256	0.03294
				1.3731	0.22776	1.37397	0.146		1.37402	0.0653	1.37455	0.03365
				1.37509	0.22934	1.37595	0.14969		1.37601	0.06587	1.37657	0.03431
				1.37705	0.23102	1.37794	0.15277		1.378	0.06688	1.37856	0.0352
				1.37905	0.23329	1.37992	0.15645		1.38	0.06767	1.38054	0.03563
				1.38103	0.23568	1.38189	0.16018		1.382	0.06848	1.38254	0.0363
				1.38301	0.23816	1.38388	0.16396		1.38399	0.06934	1.38453	0.03729
				1.38502	0.23993	1.38586	0.16695		1.38599	0.0699	1.38653	0.03774
				1.38701	0.24202	1.38784	0.17072		1.38798	0.07077	1.38853	0.03839
				1.38899	0.24419	1.38982	0.1751		1.38999	0.07166	1.39053	0.03911
				1.39099	0.24607	1.39183	0.1781		1.39198	0.07249	1.39253	0.03969
				1.39298	0.24799	1.3938	0.18132		1.39399	0.07334	1.3945	0.04053
				1.39496	0.25015	1.39578	0.18473		1.39597	0.07379	1.39651	0.04154
				1.39695	0.25229	1.39776	0.18782		1.39796	0.07463	1.3985	0.04228
				1.39893	0.25403	1.39974	0.19128		1.39996	0.0757	1.4005	0.04303
				1.40091	0.25679	1.40173	0.19432		1.40194	0.07611	1.40251	0.04385
				1.4029	0.25949	1.40369	0.1989		1.40394	0.07714	1.40448	0.0442
				1.40488	0.26192	1.40568	0.20193		1.40595	0.07798	1.40648	0.04486
				1.40687	0.26427	1.40766	0.20528		1.40792	0.07878	1.40847	0.04592
				1.40887	0.26694	1.40962	0.20945		1.40994	0.07963	1.41048	0.04652
				1.41084	0.26917	1.41163	0.21354		1.41192	0.08009	1.41246	0.04734
				1.41283	0.27186	1.4136	0.21711		1.41393	0.0814	1.41446	0.04798
				1.41482	0.2752	1.41558	0.22183		1.41593	0.08231	1.41645	0.04893
				1.41681	0.27744	1.41755	0.22569		1.41792	0.08265	1.41845	0.04952
				1.4188	0.28004	1.41955	0.22923		1.41992	0.08343	1.42045	0.05027
				1.42077	0.28302	1.42153	0.2326		1.4219	0.08404	1.42246	0.05097
				1.42277	0.28524	1.4235	0.23558		1.42391	0.0851	1.42445	0.05166
				1.42475	0.28869	1.42549	0.239		1.4259	0.08601	1.42644	0.05242
				1.42672	0.29126	1.42745	0.24257		1.42788	0.08688	1.42842	0.0526
				1.4287	0.2947	1.42943	0.24718		1.42988	0.08814	1.43041	0.05377
				1.43069	0.29836	1.43141	0.25118		1.43187	0.08879	1.43241	0.05451
				1.43268	0.30148	1.43338	0.25544		1.43387	0.08952	1.43441	0.05514
				1.43464	0.30479	1.43538	0.26002		1.43585	0.09043	1.43642	0.05597
				1.43661	0.30827	1.43734	0.26449		1.43785	0.0912	1.43841	0.05646
				1.43861	0.31191	1.43931	0.26933		1.43985	0.0921	1.44041	0.05759
				1.44059	0.31625	1.44129	0.2743		1.44185	0.09288	1.44242	0.05824
				1.44257	0.31927	1.44325	0.27939		1.44384	0.09389	1.4444	0.05862
				1.44456	0.32294	1.44524	0.28485		1.44584	0.09483	1.4464	0.05971
				1.44653	0.3268	1.4472	0.29066		1.44783	0.09564	1.44838	0.06068
				1.44852	0.33082	1.44918	0.2971		1.44983	0.09632	1.45039	0.0613
				1.45049	0.33451	1.45114	0.30407		1.45182	0.09702	1.45239	0.06218
				1.45247	0.33852	1.45311	0.31111		1.45381	0.09791	1.45437	0.06323
				1.45444	0.3429	1.45507	0.3184		1.4558	0.09915	1.45637	0.06394
				1.45641	0.3467	1.45703	0.32549		1.4578	0.10035	1.45834	0.06518
				1.45838	0.35083	1.45901	0.33294		1.45978	0.10134	1.46037	0.06615
				1.46036	0.35508	1.46097	0.34115		1.4618	0.10217	1.46234	0.067
				1.46234	0.35996	1.46291	0.34914		1.4638	0.10316	1.46434	0.06825
				1.4643	0.36471	1.46486	0.35905		1.46579	0.10337	1.46635	0.06905
				1.46628	0.36868	1.46683	0.36938		1.46779	0.10462	1.46834	0.07045
				1.46828	0.37321	1.46878	0.37897		1.46978	0.10543	1.47033	0.07137
				1.47023	0.37777	1.47073	0.38941		1.47178	0.10638	1.47234	0.07267
				1.47222	0.38281	1.47266	0.401		1.47377	0.1075	1.47433	0.07395
				1.47418	0.38773	1.47461	0.41352		1.47578	0.1084	1.47631	0.07517
				1.47616	0.39253	1.47654	0.42676		1.47776	0.10927	1.4783	0.07663
				1.47813	0.39667	1.47847	0.44055		1.47975	0.11021	1.48029	0.07859
				1.4801	0.40262	1.4804	0.45569		1.48176	0.1114	1.48228	0.08022
				1.48207	0.40833	1.48232	0.47172		1.48374	0.11205	1.48426	0.08191
				1.48403	0.41407	1.48423	0.48944		1.48573	0.11278	1.48625	0.08376
				1.48601	0.41942	1.48615	0.50762		1.48773	0.11371	1.48825	0.08574
				1.48797	0.42504	1.48806	0.52719		1.48973	0.11468	1.49025	0.08773
				1.48994	0.43049	1.48996	0.54775		1.49172	0.11599	1.49222	0.09047
				1.4919	0.43663	1.49185	0.56971		1.49371	0.11679	1.49421	0.09276
				1.49387	0.4424	1.49372	0.59267		1.49569	0.11764	1.49619	0.09576
				1.49584	0.44871	1.49562	0.61781		1.4977	0.11892	1.49817	0.09877
				1.49779	0.45532	1.49749	0.64348		1.49969	0.1202	1.50017	0.10205
				1.49976	0.46261	1.49934	0.67116		1.50168	0.12129	1.50214	0.1051
				1.50171	0.46915	1.5012	0.70045		1.50368	0.12221	1.50413	0.1088
				1.50366	0.47671	1.50306	0.73205		1.50567	0.12343	1.5061	0.11317
				1.50562	0.48421	1.50491	0.76528		1.50766	0.12465	1.50808	0.11717
				1.50758	0.49201	1.50674	0.80008		1.50965	0.12587	1.51004	0.1218
				1.50954	0.50073	1.50855	0.83719		1.51165	0.12739	1.51204	0.127
				1.51147	0.50936	1.51037	0.87616		1.51364	0.12889	1.51401	0.1322
				1.51343	0.5186	1.51217	0.91598		1.51561	0.13042	1.51599	0.13776
				1.51537	0.52842	1.51397	0.9592		1.51763	0.13217	1.51794	0.14386
				1.51733	0.53843	1.51574	1.00485		1.5196	0.13361	1.51992	0.15027
				1.51926	0.54851	1.51752	1.05231		1.52158	0.13526	1.52188	0.1573
				1.52118	0.55948	1.51928	1.10209		1.52358	0.13719	1.52384	0.16445
				1.52314	0.5719	1.52103	1.15345		1.52558	0.13859	1.52579	0.17267
				1.52507	0.5847	1.52278	1.20691		1.52755	0.14001	1.52777	0.18105
				1.52698	0.59734	1.5245	1.26267		1.52955	0.14193	1.52971	0.18962
				1.5289	0.6117	1.52621	1.3208		1.53154	0.14425	1.53165	0.19977
				1.53082	0.62616	1.52793	1.38185		1.53351	0.14682	1.53361	0.20913
				1.53273	0.64212	1.52962	1.44506		1.53551	0.1488	1.53554	0.21965
				1.53464	0.65942	1.53131	1.51055		1.5375	0.15124	1.53751	0.23068
				1.53653	0.67673	1.53297	1.57875		1.53947	0.15379	1.53942	0.24215
				1.53844	0.69463	1.53463	1.64961		1.54146	0.15667	1.54137	0.25431
				1.54033	0.71507	1.53627	1.72381		1.54345	0.15966	1.54331	0.26771
				1.54222	0.73625	1.53789	1.80006		1.54544	0.16239	1.54523	0.2812
				1.54409	0.75773	1.53953	1.87937		1.54741	0.16563	1.54717	0.29556
				1.54595	0.78094	1.54112	1.96094		1.54939	0.16925	1.54909	0.31061
				1.54783	0.80525	1.54272	2.04621		1.55138	0.17305	1.55102	0.32553
				1.54968	0.83044	1.5443	2.13421		1.55336	0.17693	1.55294	0.34126
				1.55154	0.85799	1.54586	2.22448		1.55532	0.18084	1.55484	0.35818
				1.55337	0.88632	1.54741	2.31799		1.55728	0.18554	1.55677	0.37602
				1.5552	0.91542	1.54895	2.41453		1.55929	0.1905	1.55867	0.39433
				1.55703	0.9472	1.55047	2.51323		1.56126	0.19547	1.56059	0.4133
				1.55884	0.98042	1.55198	2.61414		1.56322	0.20099	1.56248	0.43362
				1.56065	1.01558	1.55348	2.71806		1.56519	0.20607	1.56437	0.45418
				1.56246	1.05251	1.55498	2.82455		1.56716	0.21243	1.56625	0.47546
				1.56423	1.09093	1.55644	2.93397		1.56913	0.21931	1.56813	0.49879
				1.56602	1.13058	1.55792	3.0455		1.5711	0.22593	1.57002	0.52278
				1.56779	1.17218	1.55937	3.15912		1.57305	0.23301	1.5719	0.54801
				1.56955	1.21666	1.56079	3.27557		1.57501	0.24132	1.57376	0.57491
				1.57129	1.26277	1.56223	3.39516		1.57695	0.25004	1.57562	0.60317
				1.57301	1.31146	1.56364	3.51704		1.57891	0.25931	1.57747	0.63319
				1.57474	1.36051	1.56504	3.64055		1.58086	0.26874	1.5793	0.66392
				1.57645	1.41348	1.56642	3.76893		1.5828	0.27966	1.58113	0.69695
				1.57815	1.46858	1.5678	3.89844		1.58473	0.29078	1.58296	0.73214
				1.57983	1.52546	1.56915	4.03091		1.58668	0.30306	1.58478	0.76918
				1.5815	1.58482	1.57049	4.16523		1.58861	0.31608	1.58658	0.80845
				1.58315	1.64622	1.57184	4.30271		1.59053	0.32922	1.58837	0.84997
				1.5848	1.71077	1.57315	4.44219		1.59244	0.34432	1.59015	0.89364
				1.58643	1.77786	1.57449	4.58521		1.59436	0.36022	1.59192	0.94028
				1.58804	1.84677	1.57579	4.72935		1.59626	0.37651	1.59367	0.98888
				1.58963	1.91912	1.57708	4.8749		1.59816	0.39465	1.59541	1.04119
				1.59123	1.99426	1.57836	5.02411		1.60006	0.41411	1.59713	1.09558
				1.5928	2.07076	1.57963	5.17453		1.60194	0.43418	1.59883	1.15236
				1.59437	2.14998	1.58089	5.32807		1.60383	0.45601	1.60054	1.21262
				1.59589	2.23182	1.58215	5.4824		1.60569	0.47959	1.60221	1.27512
				1.59744	2.31613	1.58339	5.63992		1.60755	0.50541	1.60387	1.34176
				1.59896	2.40328	1.58462	5.7994		1.60941	0.53226	1.60553	1.41093
				1.60045	2.49411	1.58584	5.96221		1.61125	0.56131	1.60715	1.48356
				1.60193	2.58648	1.58704	6.12622		1.61307	0.59321	1.60878	1.55935
				1.60342	2.68104	1.58824	6.29243		1.61491	0.6259	1.61037	1.63896
				1.60488	2.77894	1.58943	6.46102		1.61672	0.66204	1.61197	1.7222
				1.60632	2.88027	1.59061	6.63157		1.61851	0.70022	1.61353	1.80873
				1.60775	2.98306	1.59178	6.80369		1.62029	0.74029	1.61506	1.89777
				1.60917	3.08837	1.59295	6.97775		1.62207	0.78331	1.61661	1.99072
				1.61056	3.1967	1.59408	7.15556		1.62383	0.82954	1.61812	2.08661
				1.61198	3.30755	1.59524	7.33326		1.62557	0.87712	1.61961	2.18621
				1.61332	3.41952	1.59637	7.5133		1.6273	0.92711	1.62111	2.28936
				1.61468	3.5348	1.59748	7.69581		1.62901	0.98021	1.62257	2.39499
				1.61603	3.65287	1.5986	7.88126		1.63069	1.03683	1.62402	2.50382
				1.61736	3.77309	1.59968	8.06781		1.63237	1.09627	1.62545	2.61585
				1.61869	3.89626	1.60078	8.25675		1.63405	1.15788	1.62686	2.73133
				1.61999	4.02146	1.60186	8.44668		1.63571	1.22171	1.62828	2.84865
				1.62129	4.14852	1.60294	8.63813		1.63735	1.28805	1.62967	2.9684
				1.62256	4.27864	1.60401	8.83079		1.63899	1.35697	1.63107	3.09104
				1.62384	4.41022	1.60508	9.02433		1.64063	1.42694	1.63244	3.21484
				1.6251	4.5435	1.60615	9.21975		1.64226	1.49791	1.63381	3.34087
				1.62634	4.67921	1.60717	9.41679		1.64386	1.57073	1.63517	3.46772
				1.62758	4.81752	1.60823	9.61479		1.64546	1.64464	1.63652	3.59638
				1.6288	4.95719	1.60928	9.81463		1.64706	1.72105	1.63789	3.72541
				1.63002	5.09836	1.6103	10.0176		1.64863	1.79772	1.63921	3.85522
				1.63123	5.24259	1.61133	10.2218		1.65024	1.87446	1.64056	3.98639
				1.63242	5.38779	1.61232	10.4291		1.65184	1.95076	1.64191	4.11689
				1.63362	5.53524	1.61333	10.636		1.65344	2.02681	1.64326	4.2473
				1.6348	5.68386	1.61434	10.8443		1.65502	2.10343	1.64461	4.37826
				1.63598	5.83448	1.61532	11.0532		1.65661	2.17827	1.64594	4.50815
				1.63713	5.98542	1.61633	11.2634		1.6582	2.25307	1.6473	4.63891
				1.63827	6.13959	1.61729	11.4761		1.65983	2.3286	1.64864	4.76906
				1.63941	6.2948	1.61827	11.6899		1.66144	2.40163	1.64999	4.89814
				1.64055	6.45146	1.61925	11.9044		1.66304	2.47307	1.65135	5.02684
				1.64167	6.60953	1.6202	12.1199		1.66466	2.5446	1.65271	5.15439
				1.64279	6.76923	1.62115	12.336		1.66629	2.61415	1.65408	5.27972
				1.64389	6.92896	1.6221	12.5533		1.66792	2.68312	1.65545	5.40409
				1.64502	7.08914	1.62305	12.7717		1.66955	2.75168	1.65684	5.52759
				1.6461	7.25139	1.624	12.9911		1.67117	2.82131	1.6582	5.65129
				1.64719	7.41609	1.62492	13.2109		1.67278	2.89271	1.65958	5.77442
				1.64825	7.58622	1.62588	13.4318		1.67439	2.96668	1.66098	5.89593
				1.64931	7.75451	1.6268	13.6549		1.67598	3.04315	1.66235	6.01825
				1.65038	7.92132	1.62772	13.8783		1.67756	3.12152	1.66374	6.14013
				1.65145	8.09096	1.62864	14.1026		1.67912	3.20372	1.66512	6.26324
				1.65251	8.26223	1.62955	14.3281		1.68066	3.29121	1.66651	6.38598
				1.65356	8.43331	1.63048	14.5558		1.68219	3.37936	1.6679	6.50919
				1.6546	8.60508	1.63135	14.7858		1.68371	3.47103	1.66926	6.63349
				1.65564	8.77853	1.63225	15.0162		1.6852	3.56729	1.67065	6.75802
				1.65668	8.95234	1.63312	15.247		1.68665	3.66663	1.672	6.884
				1.65772	9.12624	1.634	15.4797		1.68812	3.76971	1.67336	7.01099
				1.65874	9.30103	1.63487	15.7142		1.68954	3.87539	1.67471	7.13888
				1.65978	9.47615	1.63573	15.95		1.69098	3.98328	1.67604	7.27029
				1.66079	9.65296	1.63662	16.185		1.69237	4.0941	1.67739	7.40403
				1.66181	9.83146	1.63747	16.4223		1.69377	4.20806	1.6787	7.53929
				1.66277	10.0204	1.63832	16.6613		1.69515	4.32366	1.68002	7.67464
				1.66378	10.1976	1.63917	16.9005		1.69652	4.44117	1.68131	7.81336
				1.66478	10.3795	1.64003	17.1359		1.69788	4.56143	1.6826	7.95285
				1.66578	10.5601	1.64089	17.3737		1.69923	4.6845	1.6839	8.09811
				1.66678	10.7401	1.64175	17.6113		1.70054	4.80956	1.68514	8.24408
				1.66778	10.9204	1.64259	17.8526		1.70188	4.93626	1.68641	8.39376
				1.66877	11.1025	1.64344	18.0924		1.7032	5.06488	1.68764	8.54463
				1.66979	11.2838	1.64428	18.3335		1.70449	5.19674	1.6889	8.69527
				1.67077	11.4666	1.6451	18.576		1.70578	5.32975	1.69013	8.8475
				1.67175	11.6486	1.64592	18.8174		1.70705	5.46293	1.69134	9.00191
				1.67273	11.8333	1.64674	19.0609		1.70834	5.59883	1.69256	9.15902
				1.67371	12.0179	1.64756	19.3044		1.70958	5.73779	1.69375	9.31801
				1.6747	12.2004	1.6484	19.548		1.71084	5.87915	1.69494	9.4801
				1.67568	12.3833	1.64923	19.7928		1.71208	6.02097	1.69613	9.64322
				1.67665	12.5694	1.65005	20.0374		1.71328	6.16606	1.69728	9.80771
				1.67763	12.7558	1.65085	20.2864		1.71453	6.31082	1.69846	9.9739
				1.67859	12.9416	1.65164	20.538		1.71574	6.45793	1.69962	10.1419
				1.67953	13.1329	1.65246	20.7874		1.71696	6.60582	1.70075	10.3129
				1.6805	13.3189	1.65327	21.0333		1.71815	6.75596	1.70188	10.4862
				1.68145	13.5094	1.65407	21.2811		1.71934	6.90656	1.70296	10.669
				1.68239	13.7007	1.65487	21.531		1.72054	7.05852	1.70406	10.8484
				1.68334	13.8882	1.65566	21.781		1.72171	7.21254	1.70517	11.0263
				1.68429	14.0819	1.65646	22.0318		1.72288	7.36937	1.70626	11.2062
				1.68518	14.2819	1.65725	22.2837		1.72404	7.52643	1.70735	11.3884
				1.68612	14.473	1.65802	22.5356		1.7252	7.68542	1.70842	11.5725
				1.68706	14.6642	1.65882	22.7873		1.72634	7.84498	1.70948	11.7602
				1.68801	14.8541	1.6596	23.0394		1.72747	8.00735	1.71053	11.9484
				1.68895	15.0447	1.66039	23.2912		1.7286	8.17063	1.71159	12.1382
				1.6899	15.2348	1.66116	23.5459		1.72974	8.33428	1.71262	12.3287
				1.69086	15.4255	1.66157	23.6875		1.73082	8.50393	1.71365	12.523
				1.69177	15.6181	1.66167	23.7074		1.73192	8.67323	1.71468	12.7184
				1.69273	15.8076	1.66146	23.526		1.73299	8.84624	1.71568	12.9145
				1.69369	15.9965	1.66096	23.2148		1.73405	9.02611	1.71656	13.1376
				1.69463	16.1867	1.66039	22.9164		1.73514	9.19479	1.71761	13.3269
				1.69557	16.3769	1.6598	22.6253		1.73624	9.36527	1.71859	13.5294
				1.69649	16.5706	1.65918	22.3359		1.73733	9.53529	1.71957	13.733
				1.69742	16.7631	1.65856	22.0468		1.73839	9.70747	1.72057	13.9299
				1.69834	16.9597	1.65795	21.7603		1.73948	9.8806	1.72156	14.1297
				1.69927	17.1502	1.65732	21.4734		1.74054	10.0564	1.72257	14.3306
				1.70021	17.3453	1.6567	21.1887		1.74163	10.2259	1.72356	14.5293
				1.70111	17.5435	1.65605	20.9056		1.74264	10.4101	1.72454	14.7312
				1.70196	17.7503	1.65542	20.6254		1.74368	10.5915	1.72553	14.9343
				1.70291	17.9414	1.65478	20.3441		1.74473	10.7708	1.72645	15.1498
				1.70384	18.1355	1.65412	20.0635		1.74577	10.9482	1.72733	15.3727
				1.70435	18.2395	1.65347	19.7856		1.74636	11.0431	1.72781	15.493
				1.70445	18.258	1.65278	19.5098		1.74649	11.0551	1.72794	15.5067
				1.70412	18.121	1.65211	19.2361		1.7461	10.9239	1.7276	15.3562
				1.70347	17.8772	1.6514	18.9643		1.74528	10.7022	1.72697	15.0849
[truncated: 345 more rows]

[truncated: 5 more sheets: Figure 4a, Figure 4b, Figure 4c, Figure 5a,b, Figure 5c]
